# Supplementary material for: The long noncoding RNA HOTAIRM1 controlled by AML1 enhances glucocorticoid resistance by activating RHOA/ROCK1 pathway through suppressing ARHGAP18
Source: Cell Death Dis. 2021 Jul 14;12(7):702. doi: 10.1038/s41419-021-03982-4 (PMC8280127; doi:10.1038/s41419-021-03982-4)
Supplement: Supplementary file 6 — Supplementary Table S1 [file 41419_2021_3982_MOESM6_ESM.xlsx]

## Sheet: Sheet1
Supplementary Table S1. Differentially expressed gene between K-R and K-S.
Gene ID	baseMean	log2FoldChange	pvalue
ENSG00000232295	64.615	-8.74758	4.20342e-13
ENSG00000254664	19.2731	-6.99595	2.54248e-08
ENSG00000123836	34.9911	-6.95754	1.02772e-10
ENSG00000162434	11.8799	-6.28947	1.17124e-06
ENSG00000225216	9.14514	-5.90706	1.03564e-05
ENSG00000081692	8.24422	-5.75975	2.15826e-05
ENSG00000231389	30.3654	-5.73822	4.70558e-12
ENSG00000236244	8.11559	-5.73475	2.26894e-05
ENSG00000177699	120.951	-5.72883	4.41111e-45
ENSG00000005469	14.5167	-5.66989	5.87468e-07
ENSG00000223662	6.49029	-5.40718	9.0093e-05
ENSG00000172568	12.0586	-5.39958	3.44358e-06
ENSG00000185176	6.34279	-5.37024	0.00011117
ENSG00000177548	54.2048	-5.23752	2.12616e-23
ENSG00000243230	10.7904	-5.23729	6.91782e-06
ENSG00000262151	53.6996	-5.10665	1.93673e-05
ENSG00000220660	9.74775	-5.08023	1.54462e-05
ENSG00000232829	5.19815	-5.07958	0.000378445
ENSG00000244158	9.60773	-5.06372	1.83908e-05
ENSG00000250790	4.89951	-4.97705	0.000698129
ENSG00000223373	4.62737	-4.89736	0.0007834
ENSG00000205054	8.30675	-4.84588	5.86926e-05
ENSG00000236324	8.28381	-4.84456	5.37018e-05
ENSG00000237586	39.797	-4.80042	4.87388e-05
ENSG00000233033	39.0582	-4.73552	1.18257e-05
ENSG00000271057	4.00725	-4.68632	0.00148622
ENSG00000166664	29.6259	-4.67358	3.39211e-14
ENSG00000171421	3.92296	-4.66244	0.00186604
ENSG00000268209	7.33492	-4.66193	0.000146863
ENSG00000196151	11.0327	-4.66059	5.14484e-06
ENSG00000101544	3.93785	-4.6519	0.00196647
ENSG00000222778	3.77072	-4.58513	0.00263153
ENSG00000135226	142.199	-4.56912	1.06132e-46
ENSG00000113966	3.4867	-4.47394	0.00311704
ENSG00000253741	16.0053	-4.45839	7.17126e-08
ENSG00000166896	6.39165	-4.44906	0.000591781
ENSG00000242034	6.18862	-4.40852	0.000456296
ENSG00000259219	3.24394	-4.3728	0.00504476
ENSG00000228723	12.0393	-4.35658	3.18388e-06
ENSG00000230749	3.1296	-4.31061	0.00605469
ENSG00000259356	3.09781	-4.29934	0.00683431
ENSG00000266733	8.71512	-4.29655	4.66545e-05
ENSG00000256282	33.9763	-4.26886	4.34425e-15
ENSG00000224277	254.542	-4.26511	2.84819e-91
ENSG00000268803	5.57597	-4.23978	0.00111185
ENSG00000258090	2.93418	-4.21521	0.00731842
ENSG00000136261	5.39409	-4.20463	0.00129143
ENSG00000265217	2.90296	-4.20124	0.00751265
ENSG00000165810	2.8453	-4.17681	0.00922934
ENSG00000206886	2.84345	-4.17681	0.00923726
ENSG00000260530	7.83999	-4.16018	0.000147372
ENSG00000180019	2.82869	-4.14832	0.0105334
ENSG00000259180	7.81501	-4.14334	9.49332e-05
ENSG00000163462	57.3212	-4.14122	1.29255e-24
ENSG00000100722	25.9868	-4.13828	6.07012e-12
ENSG00000269220	2.72855	-4.10755	0.0100461
ENSG00000059122	21.2275	-4.01709	0.0144425
ENSG00000124406	12.0162	-4.00741	4.32627e-06
ENSG00000277301	23.7429	-4.00251	2.75584e-10
ENSG00000197568	2.50754	-3.98119	0.0144182
ENSG00000199797	2.50191	-3.98118	0.0144583
ENSG00000229369	6.95192	-3.95399	0.000243496
ENSG00000164236	4.55494	-3.9421	0.00369188
ENSG00000175344	128.911	-3.92999	1.26657e-39
ENSG00000248544	11.3447	-3.92571	6.37531e-06
ENSG00000247287	8.91736	-3.91683	7.60445e-05
ENSG00000267359	6.67311	-3.89467	0.000477721
ENSG00000204475	13.2362	-3.89114	7.82069e-07
ENSG00000223923	11.037	-3.88237	5.19425e-06
ENSG00000104765	2.33128	-3.87151	0.0189796
ENSG00000074695	25.8909	-3.85596	2.16154e-11
ENSG00000161671	27.7846	-3.84084	1.27695e-11
ENSG00000259666	6.43933	-3.8385	0.000655111
ENSG00000185019	4.23057	-3.83373	0.0046025
ENSG00000171657	37.7396	-3.81147	1.89874e-15
ENSG00000265971	2.20966	-3.77898	0.0255786
ENSG00000251299	2.21529	-3.77897	0.0255075
ENSG00000237512	10.084	-3.7558	1.63506e-05
ENSG00000144152	2.16628	-3.75273	0.0253036
ENSG00000257128	6.03081	-3.75251	0.00078443
ENSG00000110665	2.15393	-3.74683	0.0261593
ENSG00000169213	2.13615	-3.73942	0.0275195
ENSG00000122406	2.12943	-3.73347	0.0277658
ENSG00000248936	3.96311	-3.71828	0.00698838
ENSG00000172399	3.86221	-3.67617	0.00691381
ENSG00000175061	5.73184	-3.66555	0.000908169
ENSG00000119185	182.569	-3.65564	4.67902e-51
ENSG00000136929	3.79054	-3.65137	0.00753436
ENSG00000183087	20.7171	-3.64488	3.50813e-09
ENSG00000184076	2.01831	-3.63747	0.0337248
ENSG00000252934	3.73831	-3.62859	0.00782536
ENSG00000279670	1.95502	-3.60231	0.0371557
ENSG00000205231	1.95014	-3.59572	0.0381918
ENSG00000275673	25.2319	-3.57969	1.74006e-09
ENSG00000166743	30.4086	-3.56367	1.10291e-09
ENSG00000261265	3.57441	-3.56303	0.00977994
ENSG00000271893	33.4882	-3.53854	2.41935e-12
ENSG00000205758	15.7999	-3.53414	2.9158e-07
ENSG00000182108	85.5923	-3.52491	1.51013e-28
ENSG00000253851	25.9028	-3.51637	3.35409e-09
ENSG00000239523	27.3752	-3.4958	3.76805e-10
ENSG00000214513	5.13655	-3.48932	0.00278482
ENSG00000269945	37.1532	-3.4722	8.54487e-14
ENSG00000225649	1.79839	-3.46673	0.0498836
ENSG00000124788	8.27816	-3.44553	0.000269095
ENSG00000163581	18.0795	-3.43482	5.76833e-08
ENSG00000076864	21.1323	-3.41939	1.19908e-08
ENSG00000125354	3.22458	-3.39528	0.0187184
ENSG00000196188	7.86345	-3.36871	0.0002956
ENSG00000275734	3.04989	-3.32095	0.0232071
ENSG00000231206	9.28754	-3.3199	0.000504526
ENSG00000165182	83.9936	-3.31632	3.22973e-19
ENSG00000259907	7.66244	-3.31506	0.000793341
ENSG00000231857	13.7843	-3.31134	3.22931e-06
ENSG00000204352	3.06114	-3.30264	0.0236657
ENSG00000107949	83.4673	-3.28089	3.82113e-20
ENSG00000242516	25.0419	-3.2599	2.31658e-08
ENSG00000039123	58.3305	-3.24537	6.32369e-16
ENSG00000263417	4.37546	-3.23364	0.00761335
ENSG00000183117	51.5173	-3.20985	1.63292e-15
ENSG00000010404	4.24916	-3.2026	0.00867461
ENSG00000214432	2.84132	-3.19531	0.0332363
ENSG00000167642	2.85551	-3.19395	0.0315137
ENSG00000254744	4.209	-3.18885	0.00938583
ENSG00000141682	7.05401	-3.18885	0.000814385
ENSG00000237963	5.67809	-3.18521	0.00278326
ENSG00000146090	2.80087	-3.18298	0.0303649
ENSG00000105737	4.21141	-3.1757	0.00912419
ENSG00000258517	16.8329	-3.16921	2.95883e-07
ENSG00000163803	51.2231	-3.1641	7.04705e-14
ENSG00000125520	4.2053	-3.15745	0.00936046
ENSG00000224341	4.14717	-3.14871	0.00874947
ENSG00000125384	20.6487	-3.14784	1.66388e-06
ENSG00000255122	21.9714	-3.14632	4.31426e-09
ENSG00000240991	5.41693	-3.13287	0.00370498
ENSG00000107643	62.7987	-3.12607	1.65927e-19
ENSG00000279149	6.7654	-3.11992	0.0019335
ENSG00000106069	14.8447	-3.1138	5.00119e-06
ENSG00000104936	12.1179	-3.10327	6.31426e-05
ENSG00000273117	2.64618	-3.08288	0.0425278
ENSG00000147394	10.5992	-3.06659	0.000220482
ENSG00000229273	21.8812	-3.03797	5.67045e-09
ENSG00000110395	13.9937	-3.02995	3.3074e-05
ENSG00000273312	2.55228	-3.01944	0.0452926
ENSG00000006118	12.5962	-3.00755	1.16871e-05
ENSG00000234361	20.2382	-3.00652	5.35422e-08
ENSG00000260172	3.76878	-3.00309	0.0151663
ENSG00000229502	60.5022	-3.00306	1.36539e-19
ENSG00000283672	5.0259	-2.99811	0.00446176
ENSG00000239445	8.8169	-2.9912	0.000328885
ENSG00000166484	59.666	-2.98191	7.61006e-17
ENSG00000226484	17.303	-2.97753	4.38946e-06
ENSG00000029534	6.12215	-2.96428	0.00372205
ENSG00000187624	14.6927	-2.96131	3.16521e-05
ENSG00000066654	52.7215	-2.95924	7.02576e-17
ENSG00000205414	16.8265	-2.9378	6.7686e-06
ENSG00000204044	19.3144	-2.93201	3.92059e-07
ENSG00000248977	4.83805	-2.93196	0.00579026
ENSG00000048052	16.6961	-2.92549	1.01389e-05
ENSG00000278964	4.76048	-2.92126	0.00821821
ENSG00000179242	10.7578	-2.91935	0.000164565
ENSG00000266977	8.3309	-2.91737	0.000636691
ENSG00000198408	3.55992	-2.90686	0.0225005
ENSG00000270016	12.9753	-2.89987	1.41414e-05
ENSG00000250548	7.13635	-2.89913	0.00202107
ENSG00000166979	3.54961	-2.89776	0.0207191
ENSG00000248932	11.762	-2.89472	5.63283e-05
ENSG00000248254	32.9747	-2.88358	4.29568e-10
ENSG00000151640	9.12803	-2.84689	0.000252753
ENSG00000118496	11.3662	-2.84253	6.31071e-05
ENSG00000184517	3.40652	-2.83713	0.0253796
ENSG00000258885	27.0381	-2.8368	9.92747e-07
ENSG00000147274	5.58836	-2.82497	0.00639357
ENSG00000133657	9.04009	-2.82393	0.000794386
ENSG00000254208	31.4421	-2.81367	4.98284e-10
ENSG00000226003	10.1517	-2.81195	0.000220703
ENSG00000259598	7.85841	-2.80955	0.00142783
ENSG00000101542	13.3682	-2.8059	1.47578e-05
ENSG00000172296	4.46557	-2.79595	0.0127168
ENSG00000254892	11.1246	-2.79104	0.00012032
ENSG00000204839	10.0177	-2.78921	0.000287047
ENSG00000134490	145.477	-2.78609	1.02945e-35
ENSG00000205794	82.5039	-2.78224	2.75225e-15
ENSG00000282024	35.0348	-2.7757	4.34186e-11
ENSG00000232821	9.86513	-2.77344	0.000481277
ENSG00000101230	9.7957	-2.77232	0.000313097
ENSG00000251196	591.181	-2.74023	5.8499e-64
ENSG00000101187	5.34615	-2.72695	0.00589941
ENSG00000167799	4.24002	-2.72583	0.0152866
ENSG00000006756	4.22087	-2.7177	0.0150416
ENSG00000072952	5.22444	-2.71222	0.0101839
ENSG00000222506	12.7917	-2.70894	0.00105459
ENSG00000129214	7.32236	-2.70522	0.00158425
ENSG00000233471	6.23757	-2.70403	0.0100711
ENSG00000283463	23.2218	-2.69945	3.94814e-06
ENSG00000223905	11.499	-2.6967	0.000133972
ENSG00000161996	8.33918	-2.6955	0.00164875
ENSG00000279822	9.32978	-2.6835	0.000720921
ENSG00000240898	4.13747	-2.68029	0.0207939
ENSG00000235189	15.4292	-2.67818	1.72079e-05
ENSG00000263414	19.6435	-2.67771	2.04139e-07
ENSG00000122861	22.7774	-2.67712	6.93634e-08
ENSG00000229474	5.15986	-2.66639	0.00867337
ENSG00000255530	6.15331	-2.66409	0.00451413
ENSG00000267193	11.2	-2.65984	0.000210128
ENSG00000149257	20.3615	-2.64767	2.66949e-07
ENSG00000238005	10.0914	-2.64555	0.000593214
ENSG00000197646	4.06636	-2.64551	0.0175393
ENSG00000186187	26.2185	-2.64266	1.21752e-07
ENSG00000274922	3.06416	-2.64145	0.0443973
ENSG00000272842	44.1068	-2.63726	2.30974e-09
ENSG00000167645	3.03772	-2.63416	0.0443002
ENSG00000179119	18.2106	-2.63384	2.19815e-06
ENSG00000280168	7.99423	-2.62668	0.00190525
ENSG00000227245	9.91196	-2.61477	0.000345528
ENSG00000260989	5.99001	-2.61247	0.00648043
ENSG00000259326	64.2593	-2.60406	5.11786e-13
ENSG00000124429	31.4852	-2.59681	5.28942e-10
ENSG00000258524	4.92281	-2.59087	0.0149526
ENSG00000004848	4.85759	-2.58128	0.0116503
ENSG00000237971	56.557	-2.57955	2.03033e-14
ENSG00000171262	11.754	-2.5771	0.000210479
ENSG00000254837	8.75379	-2.57154	0.00166084
ENSG00000237001	44.4333	-2.56852	6.6886e-09
ENSG00000219665	101.154	-2.56829	5.48984e-16
ENSG00000185730	22.3007	-2.56299	2.26482e-07
ENSG00000198857	3.82194	-2.55281	0.0292524
ENSG00000130649	6.69812	-2.54351	0.00517292
ENSG00000091129	25.6952	-2.54134	8.22645e-08
ENSG00000255201	90.3618	-2.53621	3.43298e-19
ENSG00000266495	158.129	-2.52994	1.24088e-29
ENSG00000160951	7.50595	-2.5264	0.00260688
ENSG00000148814	17.0249	-2.52621	5.74615e-06
ENSG00000147036	18.788	-2.52354	1.05229e-05
ENSG00000266304	14.1657	-2.52005	4.42449e-05
ENSG00000228754	6.65392	-2.51937	0.0070557
ENSG00000271963	15.9352	-2.51932	1.82386e-05
ENSG00000276715	3.67507	-2.50014	0.0476058
ENSG00000269313	8.33529	-2.4952	0.00244584
ENSG00000261552	16.5725	-2.48723	1.71001e-05
ENSG00000228929	4.57887	-2.48182	0.0201542
ENSG00000101405	44.8507	-2.47913	1.94547e-10
ENSG00000101194	3.68144	-2.47624	0.0388392
ENSG00000131951	4.56349	-2.47072	0.0158417
ENSG00000267708	7.26956	-2.46719	0.003057
ENSG00000224789	27.2192	-2.46597	6.13755e-06
ENSG00000232412	5.38456	-2.44722	0.0107098
ENSG00000238246	27.7891	-2.43731	1.87993e-07
ENSG00000241577	25.9202	-2.43553	1.29068e-07
ENSG00000200506	9.71173	-2.42675	0.00185492
ENSG00000118640	5.29719	-2.42403	0.0193242
ENSG00000224644	3.5612	-2.42037	0.0422614
ENSG00000128606	6.12877	-2.41229	0.0143921
ENSG00000235914	7.05763	-2.40978	0.00524461
ENSG00000204673	7.00862	-2.4008	0.00460098
ENSG00000075539	340.95	-2.37991	1.66833e-44
ENSG00000260693	42.4677	-2.37598	1.50618e-09
ENSG00000263264	4.26368	-2.35762	0.0359581
ENSG00000125848	27.4044	-2.35559	3.69443e-07
ENSG00000110852	20.3536	-2.35141	1.3114e-05
ENSG00000256403	16.2361	-2.34824	7.43881e-05
ENSG00000272088	11.8617	-2.34743	0.000325629
ENSG00000252441	5.94341	-2.34695	0.0141086
ENSG00000256452	8.50563	-2.34528	0.00261182
ENSG00000112305	39	-2.34003	4.96264e-10
ENSG00000207151	5.89365	-2.32073	0.0122316
ENSG00000236502	12.5291	-2.31517	0.00037656
ENSG00000172292	4.15407	-2.3121	0.0290677
ENSG00000250106	33.1959	-2.30527	5.15003e-09
ENSG00000164929	13.2536	-2.29979	0.000987929
ENSG00000275553	8.2062	-2.29914	0.00825093
ENSG00000207399	9.0695	-2.29005	0.00200242
ENSG00000232725	21.2221	-2.28279	1.2767e-05
ENSG00000180116	53.0595	-2.27683	3.64609e-12
ENSG00000125779	223.299	-2.26608	2.83059e-40
ENSG00000284060	10.5931	-2.26276	0.00126625
ENSG00000231542	10.4766	-2.25548	0.000942949
ENSG00000101298	7.27901	-2.24929	0.00757259
ENSG00000232320	7.25432	-2.2466	0.00506021
ENSG00000269694	6.37077	-2.23946	0.0147571
ENSG00000006125	19.9795	-2.23537	8.23769e-05
ENSG00000235897	12.7376	-2.23215	0.00247697
ENSG00000237025	53.1509	-2.22891	2.79346e-11
ENSG00000130876	16.5444	-2.22721	0.000345622
ENSG00000152464	35.4287	-2.22635	1.39281e-06
ENSG00000260918	34.0202	-2.22458	1.3612e-08
ENSG00000157570	26.8937	-2.22455	1.97039e-06
ENSG00000222047	739.343	-2.21756	3.57771e-36
ENSG00000100731	7.87657	-2.21412	0.00386307
ENSG00000261971	21.2798	-2.21145	5.82902e-06
ENSG00000197713	18.733	-2.20311	4.10167e-05
ENSG00000112799	10.9663	-2.19814	0.000947065
ENSG00000111859	17.9923	-2.19724	3.06241e-05
ENSG00000198598	18.6162	-2.18521	3.51972e-05
ENSG00000278000	5.41015	-2.18488	0.019698
ENSG00000269371	40.6491	-2.17857	6.6928e-07
ENSG00000238107	6.11991	-2.16956	0.0157129
ENSG00000269934	60.5892	-2.15313	7.78729e-10
ENSG00000154479	26.5781	-2.15244	2.12523e-06
ENSG00000003056	62.0013	-2.14631	3.64606e-12
ENSG00000261448	24.9862	-2.13928	1.9119e-06
ENSG00000033178	21.8217	-2.13673	5.35557e-06
ENSG00000206962	5.27637	-2.13527	0.0299854
ENSG00000128805	4.49263	-2.13519	0.0426466
ENSG00000241570	15.7653	-2.13482	0.00022314
ENSG00000235493	4.51254	-2.13093	0.0335556
ENSG00000259293	14.8599	-2.11853	0.000378788
ENSG00000163293	162.406	-2.11758	4.39319e-16
ENSG00000240167	29.8356	-2.11058	2.22247e-06
ENSG00000279413	82.6582	-2.10167	1.20553e-12
ENSG00000162521	31.6207	-2.09471	5.77218e-06
ENSG00000255882	111.143	-2.09419	3.07301e-18
ENSG00000136404	164.548	-2.08785	2.05068e-27
ENSG00000094631	50.6616	-2.08546	2.49115e-09
ENSG00000266283	31.4284	-2.0846	3.5489e-07
ENSG00000164924	16.1233	-2.08453	0.000214982
ENSG00000247193	76.6966	-2.07909	1.31169e-15
ENSG00000266397	38.5497	-2.07348	1.57024e-06
ENSG00000263707	30.4684	-2.06947	1.55203e-07
ENSG00000267270	47.8844	-2.06871	6.58489e-11
ENSG00000196747	9.37967	-2.05771	0.00305063
ENSG00000272293	57.6927	-2.05762	6.25614e-10
ENSG00000230661	34.5216	-2.05638	3.19737e-07
ENSG00000069329	28.2326	-2.05561	8.28006e-06
ENSG00000212510	15.2025	-2.05404	0.00125999
ENSG00000107968	4.29078	-2.05155	0.0447464
ENSG00000240733	6.46844	-2.04779	0.0138605
ENSG00000261064	10.7568	-2.03935	0.0022419
ENSG00000254860	14.2253	-2.03433	0.000527352
ENSG00000077585	39.7693	-2.02955	5.75247e-08
ENSG00000173272	10.6302	-2.02758	0.00360845
ENSG00000282917	565.288	-2.02682	2.67558e-27
ENSG00000165383	50.2203	-2.0257	1.11801e-09
ENSG00000130779	14.2043	-2.02335	0.000829418
ENSG00000170191	6.39905	-2.02315	0.0191274
ENSG00000225393	30.3537	-2.01727	1.54282e-06
ENSG00000253649	19.1552	-2.01493	0.000181785
ENSG00000185010	9.17976	-2.01468	0.00758969
ENSG00000250039	15.5375	-2.01252	0.000473398
ENSG00000214278	13.3694	-2.01241	0.00104713
ENSG00000125871	10.5328	-2.01155	0.00221719
ENSG00000070814	16.8144	-2.00715	0.000186229
ENSG00000147124	4.92498	-2.00591	0.0389709
ENSG00000263096	19.0066	-2.00318	0.000332684
ENSG00000283078	5.56408	-2.00265	0.0395098
ENSG00000148660	29.1992	-1.99689	1.23749e-06
ENSG00000163788	29.8363	-1.99237	7.40071e-06
ENSG00000244065	5.59874	-1.99166	0.0308182
ENSG00000219547	14.6288	-1.98788	0.000378339
ENSG00000167766	54.2846	-1.97592	2.3918e-08
ENSG00000266708	213.88	-1.97344	5.65789e-21
ENSG00000267251	93.7908	-1.96539	4.55913e-16
ENSG00000198791	223.444	-1.96267	2.22628e-25
ENSG00000119328	32.8737	-1.96076	5.59531e-07
ENSG00000063438	19.8194	-1.96052	4.67963e-05
ENSG00000283050	16.2941	-1.95673	0.000403004
ENSG00000213221	34.0411	-1.95344	2.77719e-06
ENSG00000104450	227.857	-1.95183	4.49349e-28
ENSG00000102383	8.83065	-1.95166	0.00676459
ENSG00000154310	17.5447	-1.94717	0.00044108
ENSG00000109771	193.528	-1.94303	5.12528e-21
ENSG00000103994	11.4858	-1.94111	0.00319787
ENSG00000105321	5.43492	-1.9387	0.0304763
ENSG00000196459	62.0882	-1.93012	3.78149e-09
ENSG00000227929	16.2107	-1.9299	0.000965631
ENSG00000186716	8.75178	-1.92329	0.00742872
ENSG00000030419	12.7858	-1.92234	0.00286803
ENSG00000279631	61.7673	-1.9203	1.6234e-07
ENSG00000232520	21.4511	-1.91973	8.12662e-05
ENSG00000232119	16.0736	-1.91871	0.00032161
ENSG00000254760	30.58	-1.91441	2.26227e-05
ENSG00000230091	24.6178	-1.91279	0.000125039
ENSG00000277797	11.3225	-1.91193	0.00279589
ENSG00000229743	34.1322	-1.91161	1.65941e-06
ENSG00000064225	84.7848	-1.90716	2.44962e-13
ENSG00000254109	45.578	-1.89631	3.72486e-09
ENSG00000101945	37.6827	-1.89471	8.14865e-07
ENSG00000212747	7.91379	-1.89443	0.0122127
ENSG00000256469	204.561	-1.89411	5.64451e-14
ENSG00000213018	81.8599	-1.89376	9.27943e-14
ENSG00000176731	61.7598	-1.88911	7.94419e-11
ENSG00000118705	22.9502	-1.88512	0.000693645
ENSG00000161929	16.9435	-1.88461	0.000759376
ENSG00000257146	20.2734	-1.8788	0.000101928
ENSG00000225080	17.6812	-1.8774	0.000363407
ENSG00000250295	138.559	-1.86982	9.20218e-13
ENSG00000259583	27.2433	-1.86933	2.39247e-05
ENSG00000204113	18.153	-1.86697	0.000185476
ENSG00000272654	9.73364	-1.86673	0.00640336
ENSG00000243055	73.1423	-1.86167	3.7755e-08
ENSG00000129691	206.555	-1.86007	7.69541e-25
ENSG00000101850	19.2809	-1.85525	0.000204335
ENSG00000279155	70.2417	-1.85128	1.27363e-05
ENSG00000260953	11.4835	-1.84862	0.00717674
ENSG00000280007	324.937	-1.8428	2.01543e-21
ENSG00000278002	12.7242	-1.8408	0.00447307
ENSG00000272009	15.8937	-1.84077	0.00134155
ENSG00000271857	23.129	-1.8361	0.000504848
ENSG00000185379	12.8333	-1.82737	0.0048331
ENSG00000160953	15.3423	-1.82287	0.00167211
ENSG00000236772	221.826	-1.82247	4.52239e-20
ENSG00000180425	5.74817	-1.8224	0.0410306
ENSG00000228481	32.2259	-1.82043	2.12499e-06
ENSG00000261560	5.69298	-1.81972	0.0364759
ENSG00000236686	5.68469	-1.81339	0.0385399
ENSG00000101935	87.8834	-1.8099	1.00627e-08
ENSG00000282933	126.891	-1.80819	1.52789e-15
ENSG00000232611	6.94465	-1.80791	0.0274715
ENSG00000225151	10.0781	-1.80726	0.00815039
ENSG00000233993	103.544	-1.80668	1.5094e-13
ENSG00000157600	5.01425	-1.80378	0.0498645
ENSG00000183513	15.6017	-1.80317	0.00124561
ENSG00000185761	8.74579	-1.80286	0.0109194
ENSG00000090006	6.88117	-1.80027	0.0237688
ENSG00000262974	6.91537	-1.79832	0.0231822
ENSG00000224533	46.617	-1.79616	1.81346e-06
ENSG00000106397	26.1097	-1.79024	5.79701e-05
ENSG00000255441	99.6376	-1.7901	5.94074e-12
ENSG00000096093	165.089	-1.78808	2.10711e-14
ENSG00000157191	24.8395	-1.78779	5.66868e-05
ENSG00000116251	11.7837	-1.78772	0.0036595
ENSG00000234174	44.193	-1.78729	3.69958e-08
ENSG00000139289	56.3294	-1.78661	1.8142e-07
ENSG00000274024	19.8504	-1.78451	0.000162634
ENSG00000181754	44.2811	-1.78183	8.70029e-06
ENSG00000161217	8.7374	-1.78081	0.013972
ENSG00000166164	262.362	-1.76145	7.27528e-12
ENSG00000117153	6.11734	-1.7604	0.0354833
ENSG00000237331	24.4303	-1.75665	0.000187821
ENSG00000196323	20.899	-1.75399	0.000503138
ENSG00000255508	31.5791	-1.75081	1.55636e-05
ENSG00000165046	89.5332	-1.74993	1.65394e-10
ENSG00000204271	24.9745	-1.74812	0.000147094
ENSG00000263924	37.2114	-1.74248	2.04241e-06
ENSG00000262943	1200.25	-1.74	3.10855e-32
ENSG00000115008	60.5196	-1.7367	5.30034e-09
ENSG00000235512	158.319	-1.73663	3.84959e-13
ENSG00000188004	34.4148	-1.7362	3.34355e-06
ENSG00000259986	39.9711	-1.73535	5.04238e-07
ENSG00000146802	10.2866	-1.73375	0.00773485
ENSG00000101972	21.8182	-1.73169	0.000161474
ENSG00000265008	177.941	-1.72791	5.01568e-18
ENSG00000272523	13.2179	-1.72162	0.00286211
ENSG00000164669	20.3414	-1.71834	0.00134925
ENSG00000061938	8.42353	-1.71804	0.0190061
ENSG00000168887	84.3577	-1.71543	5.71891e-10
ENSG00000261396	57.2646	-1.71463	3.24622e-08
ENSG00000145012	16.1812	-1.7142	0.00185341
ENSG00000144935	25.493	-1.70561	0.000121687
ENSG00000270055	9.56371	-1.69976	0.0131299
ENSG00000125355	37.0527	-1.69921	3.62527e-05
ENSG00000224808	10.7152	-1.69546	0.00858556
ENSG00000271746	20.7785	-1.69473	0.000371892
ENSG00000251798	67.6541	-1.69431	3.00518e-09
ENSG00000242732	21.9048	-1.69235	0.000177493
ENSG00000108518	10.0317	-1.69194	0.0099401
ENSG00000101278	26.6133	-1.69128	6.1188e-05
ENSG00000166596	8.84152	-1.69043	0.0147622
ENSG00000259955	64.4468	-1.68044	1.15499e-08
ENSG00000206627	6.45296	-1.68001	0.0372325
ENSG00000207737	21.1089	-1.67683	0.000202067
ENSG00000087495	474.131	-1.67608	8.3747e-26
ENSG00000140093	39.2642	-1.67493	1.01768e-06
ENSG00000177752	83.2035	-1.67451	1.20093e-11
ENSG00000242607	17.6131	-1.67348	0.00112031
ENSG00000135018	9.93563	-1.67311	0.0109461
ENSG00000100263	21.0375	-1.6728	0.000373263
ENSG00000143882	4534.38	-1.67182	7.25482e-54
ENSG00000275216	8.75268	-1.66875	0.0215556
ENSG00000232160	127.019	-1.66833	8.09729e-15
ENSG00000269335	116.819	-1.66703	2.1589e-13
ENSG00000272936	86.4125	-1.66491	1.73265e-11
ENSG00000105339	59.8675	-1.66048	3.49987e-09
ENSG00000259499	13.9749	-1.66036	0.00370746
ENSG00000163682	42.7931	-1.65735	3.8711e-06
ENSG00000214719	7.49613	-1.65087	0.0275392
ENSG00000226523	7.49457	-1.64961	0.0292272
ENSG00000164938	426.518	-1.64855	1.25856e-20
ENSG00000265907	291.606	-1.64156	1.02723e-22
ENSG00000263823	126.522	-1.64143	8.37167e-14
ENSG00000165409	71.2093	-1.64035	3.36681e-09
ENSG00000253579	18.3879	-1.6369	0.000924072
ENSG00000264149	8.64572	-1.63602	0.0224072
ENSG00000133943	127.423	-1.63457	4.71214e-15
ENSG00000282834	27.6516	-1.63383	0.000184281
ENSG00000154096	71.8373	-1.63183	6.16501e-06
ENSG00000225235	14.8035	-1.6302	0.00409299
ENSG00000132010	46.1909	-1.62862	1.35073e-06
ENSG00000228604	83.4613	-1.61826	8.90752e-11
ENSG00000280419	17.1063	-1.61699	0.00240421
ENSG00000128791	8.55886	-1.61647	0.0239617
ENSG00000166192	67.9686	-1.61283	5.7801e-09
ENSG00000088053	107.975	-1.61271	1.88421e-10
ENSG00000233661	166.055	-1.60081	5.71724e-14
ENSG00000284070	389.455	-1.59935	2.72209e-19
ENSG00000123411	10.704	-1.59088	0.0124127
ENSG00000121406	136.471	-1.58932	4.93466e-12
ENSG00000102100	11.7159	-1.58888	0.00961365
ENSG00000237351	50.8721	-1.5866	1.19747e-07
ENSG00000134551	28.5912	-1.58484	7.79903e-05
ENSG00000254509	17.2432	-1.57945	0.00297307
ENSG00000279825	39.0897	-1.57931	1.21255e-05
ENSG00000266396	44.6196	-1.57823	1.26478e-05
ENSG00000271483	26.1391	-1.57676	0.000282558
ENSG00000120526	53.2964	-1.57062	1.2657e-06
ENSG00000199975	22.7478	-1.56842	0.000606676
ENSG00000271360	63.1006	-1.56648	2.00239e-07
ENSG00000205771	634.528	-1.56567	1.02168e-32
ENSG00000196507	44.1458	-1.56082	1.08155e-05
ENSG00000107147	10.4661	-1.55469	0.0135837
ENSG00000230799	151.027	-1.55429	1.9484e-11
ENSG00000234050	19.2908	-1.55227	0.00238059
ENSG00000102978	7.67734	-1.54756	0.0367643
ENSG00000267226	107.957	-1.54078	9.13321e-12
ENSG00000120334	43.0837	-1.53687	6.79652e-06
ENSG00000226756	30.6102	-1.53516	8.73172e-05
ENSG00000227495	63.0515	-1.53427	2.37428e-08
ENSG00000178605	111.744	-1.53316	4.22254e-09
ENSG00000240698	18.4976	-1.53293	0.00187282
ENSG00000198690	153.653	-1.53257	5.00144e-10
ENSG00000227855	322.165	-1.53192	3.03429e-18
ENSG00000162849	287.857	-1.53066	2.78447e-22
ENSG00000241941	11.3732	-1.52863	0.0132093
ENSG00000245552	37.8804	-1.52807	1.92161e-05
ENSG00000250850	93.2866	-1.52752	1.70331e-11
ENSG00000198768	33.0731	-1.52168	0.000106887
ENSG00000180815	356.015	-1.52116	1.86258e-21
ENSG00000226342	8.09236	-1.51758	0.0400465
ENSG00000146701	165.063	-1.51576	2.25219e-12
ENSG00000259802	14.6502	-1.5145	0.00670694
ENSG00000164930	35.0934	-1.51414	3.83844e-05
ENSG00000260932	7.59139	-1.51179	0.0456427
ENSG00000151092	33.8093	-1.51131	5.60679e-05
ENSG00000267064	269.803	-1.50805	5.8757e-16
ENSG00000213352	42.4134	-1.50712	8.29379e-06
ENSG00000267036	8.05082	-1.50605	0.0372307
ENSG00000110090	12.9085	-1.50581	0.00917819
ENSG00000114933	32.2443	-1.50425	8.29498e-05
ENSG00000279322	236.109	-1.50067	4.13022e-15
ENSG00000269300	26.1195	-1.50023	0.000456046
ENSG00000229601	50.9118	-1.49753	1.68577e-06
ENSG00000247728	332.764	-1.49673	2.15142e-16
ENSG00000270050	131.421	-1.4966	8.66024e-14
ENSG00000180233	52.4565	-1.49556	1.03705e-06
ENSG00000259462	9.02941	-1.49195	0.0312962
ENSG00000131828	170.768	-1.48599	2.64954e-14
ENSG00000283480	86.0394	-1.48474	1.39782e-09
ENSG00000229487	53.6103	-1.48348	1.70756e-06
ENSG00000266921	157.681	-1.48346	4.9306e-15
ENSG00000175182	105.523	-1.48113	1.89139e-08
ENSG00000151806	216.845	-1.47948	4.71595e-19
ENSG00000162526	235.501	-1.47911	4.41316e-10
ENSG00000233822	1625.35	-1.47893	1.31801e-11
ENSG00000221603	104.564	-1.4774	1.59543e-09
ENSG00000273196	13.7325	-1.47591	0.00726029
ENSG00000264273	22.7171	-1.47586	0.00146552
ENSG00000115705	134.208	-1.47535	3.73358e-11
ENSG00000206739	14.7601	-1.47375	0.00576996
ENSG00000242893	19.0414	-1.47048	0.00250242
ENSG00000109911	51.1239	-1.46947	5.20496e-07
ENSG00000248019	133.99	-1.46859	3.26539e-11
ENSG00000260037	136.059	-1.46759	5.279e-12
ENSG00000259725	16.8848	-1.46197	0.00497086
ENSG00000262728	970.98	-1.45719	9.37939e-19
ENSG00000264012	8.38488	-1.45717	0.0380089
ENSG00000283534	49.2141	-1.45612	1.63762e-06
ENSG00000267112	161.86	-1.45498	4.66074e-14
ENSG00000205918	255.227	-1.45223	3.84891e-17
ENSG00000065308	18.2302	-1.45021	0.00381832
ENSG00000257878	50.5161	-1.44822	3.40048e-06
ENSG00000250592	91.3696	-1.44714	1.94715e-07
ENSG00000176732	20.2956	-1.44471	0.00176202
ENSG00000237836	223.49	-1.44245	6.33648e-19
ENSG00000199567	9.33778	-1.44075	0.0282555
ENSG00000233231	76.7882	-1.43641	6.62251e-06
ENSG00000187609	9.35853	-1.43384	0.0404498
ENSG00000275607	48.7187	-1.43379	2.99812e-06
ENSG00000210195	55.6245	-1.43149	2.8669e-05
ENSG00000234019	31.6229	-1.431	0.000319691
ENSG00000160679	49.5876	-1.42924	9.40171e-06
ENSG00000241651	44.3409	-1.42799	1.63393e-05
ENSG00000279894	28.7958	-1.42799	0.000380674
ENSG00000270300	23.753	-1.42554	0.00117729
ENSG00000233578	73.6451	-1.4237	2.67051e-08
ENSG00000224721	59.6601	-1.42131	1.76154e-07
ENSG00000154914	8.24253	-1.41838	0.0474577
ENSG00000083845	10.8001	-1.41419	0.0286198
ENSG00000102302	161.99	-1.41122	9.24792e-14
ENSG00000185122	31.1297	-1.40953	0.000160828
ENSG00000224020	92.3428	-1.40738	3.23799e-09
ENSG00000271984	485.76	-1.40585	2.0817e-26
ENSG00000228784	17.4377	-1.40584	0.00624578
ENSG00000130684	273.228	-1.40566	1.656e-10
ENSG00000132361	38.2283	-1.405	7.06303e-05
ENSG00000166800	63.5071	-1.40282	2.39825e-06
ENSG00000175634	110.244	-1.40155	1.45492e-10
ENSG00000184788	186.817	-1.39973	5.2031e-15
ENSG00000173621	35.5396	-1.3992	0.000120195
ENSG00000226312	240.377	-1.39748	2.03044e-14
ENSG00000230894	109.56	-1.3936	3.11842e-10
ENSG00000254307	218.899	-1.38847	1.04182e-16
ENSG00000231707	196.778	-1.38824	3.95496e-12
ENSG00000204682	53.1521	-1.38535	1.05643e-05
ENSG00000143390	30.7527	-1.38187	0.000202762
ENSG00000223842	49.9049	-1.38181	1.09688e-05
ENSG00000261632	21.2528	-1.37939	0.00425903
ENSG00000062524	83.5694	-1.37826	2.27225e-08
ENSG00000260558	25.6548	-1.37777	0.00108183
ENSG00000214354	12.0881	-1.37773	0.017873
ENSG00000226241	58.8427	-1.37744	9.73813e-07
ENSG00000228170	72.6833	-1.37606	3.33442e-07
ENSG00000232149	502.81	-1.37589	1.34677e-21
ENSG00000197321	148.784	-1.37489	2.32446e-10
ENSG00000237399	508.799	-1.37438	1.00998e-19
ENSG00000280273	56.1618	-1.37082	4.17652e-06
ENSG00000229118	49.1848	-1.36762	2.21657e-05
ENSG00000177300	154.03	-1.36605	1.39854e-11
ENSG00000225610	207.608	-1.36321	3.81671e-11
ENSG00000185022	29.3826	-1.3629	0.00097627
ENSG00000162004	17.4335	-1.36276	0.005942
ENSG00000167969	13.4845	-1.36189	0.0183637
ENSG00000235085	37.2678	-1.36126	0.000173659
ENSG00000223989	116.965	-1.35982	2.85447e-10
ENSG00000279399	99.7563	-1.35934	7.06257e-07
ENSG00000138271	31.3855	-1.35758	0.000229468
ENSG00000249098	95.9398	-1.35384	2.26711e-07
ENSG00000174611	19.4739	-1.35343	0.00599256
ENSG00000168237	28.9354	-1.35258	0.000718382
ENSG00000259505	20.8761	-1.35148	0.00239451
ENSG00000228554	33.23	-1.35064	0.00019274
ENSG00000255252	672.885	-1.35036	9.98971e-18
ENSG00000214193	77.2041	-1.347	7.12737e-08
ENSG00000280062	10.944	-1.34686	0.028751
ENSG00000204463	14.8821	-1.34644	0.0120704
ENSG00000115827	22.7219	-1.34227	0.00202095
ENSG00000252590	15.8439	-1.34088	0.00873499
ENSG00000254740	67.0463	-1.34069	7.05641e-07
ENSG00000248492	68.677	-1.33283	2.75055e-06
ENSG00000249889	23.0255	-1.33013	0.00196898
ENSG00000145194	23.5728	-1.32943	0.0015593
ENSG00000100979	275.444	-1.32888	5.32757e-18
ENSG00000228172	290.134	-1.3261	3.54774e-17
ENSG00000233429	10.8098	-1.32587	0.0331287
ENSG00000231105	17.1937	-1.32433	0.00906159
ENSG00000126768	90.8568	-1.32146	2.83098e-08
ENSG00000156500	98.7188	-1.31986	3.15132e-08
ENSG00000239959	13.2033	-1.31629	0.0180122
ENSG00000189339	58.5298	-1.31519	9.43145e-06
ENSG00000167912	140.663	-1.31171	4.81727e-09
ENSG00000198131	121.841	-1.3109	2.12769e-07
ENSG00000278635	61.5736	-1.31022	2.4684e-05
ENSG00000273369	185.264	-1.30943	1.17987e-10
ENSG00000235027	487.493	-1.30817	1.59305e-17
ENSG00000167693	34.0693	-1.30649	0.000561929
ENSG00000238123	85.6642	-1.30631	4.1919e-07
ENSG00000276680	55.4394	-1.30582	8.46081e-06
ENSG00000143409	65.4847	-1.30477	1.28637e-06
ENSG00000131051	61.548	-1.30471	2.04147e-06
ENSG00000090061	224.911	-1.30366	7.50394e-13
ENSG00000236334	20.3676	-1.30026	0.00374481
ENSG00000229444	38.6938	-1.29952	0.000446887
ENSG00000224072	78.5863	-1.29727	4.48922e-07
ENSG00000162757	86.3787	-1.29684	2.58941e-07
ENSG00000110721	68.5095	-1.29533	3.3315e-06
ENSG00000262141	16.8793	-1.29332	0.012926
ENSG00000215208	58.708	-1.29133	2.04845e-05
ENSG00000178125	10.1489	-1.28957	0.0452479
ENSG00000170619	337.99	-1.28654	1.00697e-15
ENSG00000236256	273.258	-1.28638	5.69255e-12
ENSG00000163281	969.161	-1.28528	1.58803e-29
ENSG00000232828	223.724	-1.28421	1.78533e-10
ENSG00000267908	10.0868	-1.27987	0.0477498
ENSG00000187535	29.26	-1.27983	0.00112737
ENSG00000260423	40.6438	-1.27538	0.00029475
ENSG00000274985	182.811	-1.27529	1.63749e-10
ENSG00000238184	206.1	-1.27519	2.20603e-10
ENSG00000204620	226.714	-1.27204	8.01198e-12
ENSG00000147813	13.3371	-1.2694	0.0206066
ENSG00000235659	19.5521	-1.26927	0.00884311
ENSG00000147059	97.8725	-1.26809	2.17583e-07
ENSG00000278918	121.738	-1.26735	5.04298e-09
ENSG00000265073	40.4427	-1.26731	0.000122379
ENSG00000077721	597.507	-1.26499	5.07498e-23
ENSG00000255672	38.1166	-1.26464	0.000312888
ENSG00000267458	6491.08	-1.26334	9.16707e-23
ENSG00000230590	3322.29	-1.25968	7.25961e-30
ENSG00000228492	410.695	-1.25944	1.73257e-19
ENSG00000267551	294.451	-1.25524	7.0009e-11
ENSG00000258527	21.8805	-1.25501	0.00668371
ENSG00000140675	515.944	-1.25172	6.0068e-16
ENSG00000224901	34.4697	-1.24734	0.000361279
ENSG00000250906	219.328	-1.24044	1.88338e-13
ENSG00000121897	2696.37	-1.23987	4.53528e-34
ENSG00000046653	197.3	-1.23965	3.85311e-12
ENSG00000081026	75.9487	-1.23696	3.62623e-06
ENSG00000257038	70.4535	-1.23412	2.25597e-05
ENSG00000035115	22.9952	-1.23329	0.00415252
ENSG00000249767	28.5317	-1.23012	0.00141251
ENSG00000254236	112.572	-1.22872	3.14319e-08
ENSG00000248256	302.232	-1.22722	1.44249e-14
ENSG00000133169	48.0189	-1.22708	9.52905e-05
ENSG00000080845	54.8794	-1.22202	4.68344e-05
ENSG00000064601	500.704	-1.22181	3.33131e-17
ENSG00000049768	34.8651	-1.22124	0.000605654
ENSG00000086619	81.3121	-1.22015	6.78911e-06
ENSG00000102904	134.694	-1.2168	7.23243e-07
ENSG00000231154	38.4406	-1.21387	0.000782895
ENSG00000133026	257.919	-1.2138	2.76803e-12
ENSG00000260156	12.9999	-1.21305	0.0296074
ENSG00000280064	847.039	-1.21156	1.18525e-21
ENSG00000276494	52.4132	-1.21133	7.62761e-05
ENSG00000271913	170.744	-1.20933	6.93331e-11
ENSG00000228363	782.847	-1.20899	1.34905e-17
ENSG00000107036	83.4184	-1.20639	2.24233e-05
ENSG00000224401	25.3575	-1.20467	0.00314126
ENSG00000086712	130.081	-1.20217	4.01488e-09
ENSG00000174943	73.2114	-1.20169	4.35156e-06
ENSG00000254340	36.7916	-1.19831	0.000529812
ENSG00000253197	36.7613	-1.19658	0.00147773
ENSG00000230565	92.9183	-1.19651	1.04976e-06
ENSG00000279569	961.293	-1.19585	7.44572e-24
ENSG00000200594	24.3958	-1.1958	0.00335
ENSG00000101104	78.8732	-1.19415	8.78695e-06
ENSG00000236526	313.596	-1.19237	8.05173e-13
ENSG00000164751	14.7239	-1.19098	0.0243739
ENSG00000233665	63.1019	-1.18987	7.47021e-05
ENSG00000125844	107.227	-1.1895	2.88321e-08
ENSG00000230188	40.7583	-1.18476	0.000400295
ENSG00000270874	105.995	-1.18323	1.90174e-07
ENSG00000232959	43.8907	-1.18258	0.000226918
ENSG00000152580	140.01	-1.17971	1.10094e-07
ENSG00000212051	28.3034	-1.17935	0.00292783
ENSG00000234571	536.93	-1.17829	2.64697e-14
ENSG00000257202	180.541	-1.17745	1.67139e-09
ENSG00000253806	51.8739	-1.17638	7.44243e-05
ENSG00000237758	37.0007	-1.17544	0.00144445
ENSG00000247033	213.434	-1.17474	9.30008e-10
ENSG00000262160	1659.63	-1.17437	2.31447e-32
ENSG00000255843	173.638	-1.1736	4.29148e-10
ENSG00000253722	697.16	-1.17032	2.56352e-15
ENSG00000225850	16.8387	-1.16979	0.0166942
ENSG00000174944	111.364	-1.16617	6.28456e-07
ENSG00000231905	60.0747	-1.16205	7.10098e-05
ENSG00000120057	13.5625	-1.16162	0.0320208
ENSG00000157045	27.1019	-1.16105	0.00283054
ENSG00000101335	56.8876	-1.1601	0.000145882
ENSG00000103266	394.985	-1.16002	8.38602e-13
ENSG00000163590	112.895	-1.15801	5.57392e-08
ENSG00000226890	70.8377	-1.15673	3.32785e-05
ENSG00000258645	24.3576	-1.15606	0.00571475
ENSG00000278899	110.14	-1.15473	2.63812e-08
ENSG00000181852	34.3212	-1.15152	0.00181382
ENSG00000271455	39.1171	-1.151	0.000514966
ENSG00000267390	40.4178	-1.15047	0.000555569
ENSG00000233825	196.201	-1.15025	6.18175e-11
ENSG00000154274	90.4261	-1.14776	1.46547e-06
ENSG00000262791	98.2859	-1.1476	7.44088e-07
ENSG00000232712	234.368	-1.14644	2.00591e-11
ENSG00000147677	156.181	-1.14616	5.0724e-10
ENSG00000226284	55.1774	-1.1458	0.000255181
ENSG00000280195	3206.18	-1.14556	1.54798e-20
ENSG00000169641	101.578	-1.14515	1.05479e-07
ENSG00000236326	64.1779	-1.1444	1.61998e-05
ENSG00000212694	23.7273	-1.14329	0.00628342
ENSG00000251523	26.9346	-1.14045	0.00534033
ENSG00000149582	15.6334	-1.1357	0.0270908
ENSG00000000460	235.604	-1.13538	1.58264e-11
ENSG00000185842	177.885	-1.13491	5.85086e-08
ENSG00000201198	17.9025	-1.13354	0.0181068
ENSG00000258749	241.991	-1.13007	8.15571e-08
ENSG00000257045	178.709	-1.12848	1.23549e-07
ENSG00000134962	597.397	-1.12768	7.0609e-17
ENSG00000173153	113.886	-1.12738	1.2173e-07
ENSG00000110315	245.467	-1.12717	1.3625e-09
ENSG00000229105	64.752	-1.12543	5.0759e-05
ENSG00000267694	18.6367	-1.12164	0.016504
ENSG00000248980	344.642	-1.12106	1.03055e-12
ENSG00000255084	69.0176	-1.12054	8.0321e-05
ENSG00000227329	47.5346	-1.11991	0.000423334
ENSG00000213726	73.305	-1.1192	8.00563e-06
ENSG00000125826	30.0959	-1.11797	0.00338386
ENSG00000270285	38.0183	-1.11794	0.000965204
ENSG00000175305	505.1	-1.11679	2.2981e-18
ENSG00000270292	21.2637	-1.11678	0.0102075
ENSG00000224208	31.9223	-1.11581	0.00228205
ENSG00000234203	61.9737	-1.11552	9.14208e-05
ENSG00000180610	183.421	-1.11503	1.15036e-09
ENSG00000232750	19.0911	-1.11399	0.018229
ENSG00000272037	492.825	-1.1131	1.47146e-17
ENSG00000278017	32.753	-1.11056	0.00234887
ENSG00000116237	48.9202	-1.10938	0.000474581
ENSG00000107679	92.6523	-1.10825	7.60582e-07
ENSG00000114054	537.574	-1.10765	1.15826e-11
ENSG00000196678	89.127	-1.10683	9.53387e-06
ENSG00000257342	1376.82	-1.10515	2.48987e-19
ENSG00000237259	28.5772	-1.1019	0.00440701
ENSG00000130640	126.73	-1.10138	1.70998e-07
ENSG00000260659	103.718	-1.10006	4.51798e-06
ENSG00000229792	66.0086	-1.09981	7.86115e-05
ENSG00000144596	116.416	-1.09894	6.04446e-07
ENSG00000102054	54.4292	-1.09205	0.000282264
ENSG00000187695	116.537	-1.08827	1.77512e-07
ENSG00000272368	79.5732	-1.08763	1.7824e-05
ENSG00000159792	13.9437	-1.08429	0.0451557
ENSG00000101158	182.291	-1.08365	2.99063e-10
ENSG00000258268	121.209	-1.08162	2.15234e-07
ENSG00000280379	47.076	-1.07756	0.0008684
ENSG00000226245	110.715	-1.07207	5.24364e-07
ENSG00000225313	215.519	-1.06909	3.91571e-08
ENSG00000230149	97.6606	-1.06649	2.10106e-06
ENSG00000227230	613.071	-1.06472	9.3746e-13
ENSG00000066405	121.823	-1.06063	1.93181e-06
ENSG00000271428	91.589	-1.05671	4.14257e-06
ENSG00000122779	263.407	-1.05655	4.23992e-07
ENSG00000225828	26.6739	-1.05561	0.00848294
ENSG00000235191	396.565	-1.05491	6.83886e-16
ENSG00000232085	622.842	-1.05438	9.76274e-11
ENSG00000227523	55.3332	-1.04773	0.000543981
ENSG00000233030	322.617	-1.04664	1.41532e-09
ENSG00000259939	95.371	-1.04622	6.39191e-06
ENSG00000250379	34.7504	-1.04516	0.00253378
ENSG00000100399	59.0362	-1.04496	0.000145
ENSG00000115183	60.3058	-1.04288	0.000145851
ENSG00000120509	81.6205	-1.03895	2.96642e-05
ENSG00000233589	314.2	-1.0338	5.66109e-11
ENSG00000226876	458.525	-1.03193	1.65196e-15
ENSG00000254274	48.0004	-1.0307	0.00058101
ENSG00000267565	128.084	-1.03024	2.24548e-07
ENSG00000244161	784.638	-1.02945	1.11295e-15
ENSG00000244491	135.5	-1.02608	2.51283e-06
ENSG00000228063	37.4773	-1.02569	0.0032838
ENSG00000119865	19.9423	-1.02305	0.0229774
ENSG00000101353	609.496	-1.02214	9.56686e-13
ENSG00000233339	73.9962	-1.02154	4.16567e-05
ENSG00000247679	162.403	-1.01983	1.07168e-07
ENSG00000255992	29.2559	-1.01551	0.00937788
ENSG00000234750	43.4105	-1.0143	0.00130661
ENSG00000259605	168.032	-1.0123	3.81972e-07
ENSG00000213081	56.9439	-1.01052	0.000292651
ENSG00000119636	236.725	-1.00281	3.42227e-09
ENSG00000237748	48.3175	-1.00278	0.00074359
ENSG00000232136	52.505	-1.00186	0.00113896
ENSG00000235078	296.306	-1.00071	3.7626e-07
ENSG00000168291	331.411	-1.00017	2.11857e-10
ENSG00000277399	69.3785	1.00681	0.000150062
ENSG00000173926	105.275	1.01415	9.87952e-05
ENSG00000104327	29.7538	1.01416	0.0100161
ENSG00000257410	113.731	1.01811	5.25037e-06
ENSG00000137807	22.6559	1.02198	0.0260374
ENSG00000108468	105.919	1.03175	2.97253e-05
ENSG00000198018	58.4925	1.03505	0.00429164
ENSG00000234290	28.2058	1.03972	0.0204639
ENSG00000182575	22.7018	1.04533	0.0210679
ENSG00000151623	46.048	1.04534	0.00227452
ENSG00000181991	42.8239	1.04561	0.00156159
ENSG00000175832	32.6527	1.04964	0.00489596
ENSG00000142513	108.5	1.05311	2.9827e-06
ENSG00000279314	32.8129	1.05452	0.00642104
ENSG00000125434	41.6019	1.05665	0.00638978
ENSG00000245067	65.9679	1.05801	0.000713365
ENSG00000174353	18.8391	1.06109	0.0240024
ENSG00000140848	66.7196	1.0637	4.43832e-05
ENSG00000204930	22.8136	1.06435	0.0190977
ENSG00000160226	236.756	1.07046	1.81341e-07
ENSG00000186118	26.5699	1.07134	0.010298
ENSG00000139174	61.5243	1.075	0.000520134
ENSG00000106479	21.5966	1.0766	0.0158576
ENSG00000263677	29.776	1.08378	0.0049546
ENSG00000269486	31.7116	1.08512	0.00771303
ENSG00000232374	40.3573	1.10109	0.00251968
ENSG00000187726	128.859	1.10371	2.33694e-07
ENSG00000197959	31.2341	1.10411	0.0186104
ENSG00000130520	70.5607	1.11394	0.000456611
ENSG00000079215	55.6963	1.11677	0.00100807
ENSG00000113368	18.4189	1.11815	0.0250754
ENSG00000126458	36.5154	1.119	0.00669847
ENSG00000186340	43.9334	1.11929	0.00545728
ENSG00000196371	24.9304	1.12513	0.013424
ENSG00000134013	14.3306	1.12973	0.0498356
ENSG00000138758	163.767	1.13511	1.74537e-07
ENSG00000197046	17.0589	1.13799	0.0283918
ENSG00000113555	141.313	1.13843	3.34496e-07
ENSG00000250508	62.6988	1.14538	0.000831753
ENSG00000188051	15.4517	1.14831	0.0357505
ENSG00000162576	132.542	1.14959	6.65628e-05
ENSG00000145428	60.5964	1.15057	0.00101691
ENSG00000271914	21.7409	1.1565	0.0118092
ENSG00000165029	22.7833	1.15743	0.0129817
ENSG00000180263	58.9825	1.16642	0.000155503
ENSG00000274397	34.7031	1.1716	0.00607247
ENSG00000165417	12.7348	1.17541	0.0422699
ENSG00000074855	16.0409	1.1801	0.0254686
ENSG00000227514	26.524	1.18189	0.0103252
ENSG00000242950	81.3938	1.1837	3.61325e-06
ENSG00000176834	62.1019	1.1869	2.27593e-05
ENSG00000164176	30.9314	1.18719	0.00205119
ENSG00000267791	49.2932	1.18858	0.00197435
ENSG00000166546	35.5646	1.19021	0.0105088
ENSG00000173221	45.0334	1.19324	0.000279317
ENSG00000113319	32.9054	1.19471	0.00162083
ENSG00000170464	19.0239	1.19617	0.0409236
ENSG00000233041	13.4597	1.21422	0.0453836
ENSG00000159216	20.8078	1.21561	0.00996544
ENSG00000197948	457.942	1.21582	7.98012e-15
ENSG00000164707	249.251	1.22034	4.06658e-13
ENSG00000138386	41.5441	1.23205	0.00178184
ENSG00000109118	34.8722	1.23587	0.00379034
ENSG00000179978	21.7744	1.23985	0.0126977
ENSG00000103888	345.328	1.24192	9.30683e-17
ENSG00000116285	18.3904	1.24197	0.0166242
ENSG00000249678	19.9299	1.24775	0.0119743
ENSG00000180764	38.4058	1.25549	0.0025594
ENSG00000180304	564.661	1.25724	8.9993e-23
ENSG00000266714	80.661	1.26	3.27016e-05
ENSG00000181409	37.6354	1.27271	0.000821933
ENSG00000164976	73.9708	1.27416	4.65072e-06
ENSG00000250320	269.099	1.30086	5.31039e-14
ENSG00000090661	41.6831	1.30428	0.000195487
ENSG00000183283	112.234	1.30551	1.19576e-09
ENSG00000259726	18.049	1.32033	0.0257787
ENSG00000279602	59.3582	1.33277	0.000203332
ENSG00000267106	51.7045	1.34677	2.83138e-05
ENSG00000229608	11.5957	1.34783	0.0417722
ENSG00000170396	13.8375	1.35197	0.018024
ENSG00000230366	22.8635	1.352	0.00348
ENSG00000136450	16.9123	1.35746	0.0144053
ENSG00000271825	19.8845	1.35948	0.00916168
ENSG00000236390	14.7336	1.37663	0.0114859
ENSG00000235121	34.6876	1.38246	0.000182044
ENSG00000271396	11.1619	1.38423	0.0337895
ENSG00000134955	19.82	1.39118	0.00462445
ENSG00000019102	399.035	1.39132	1.43275e-15
ENSG00000221909	10.8233	1.39548	0.0404267
ENSG00000230111	19.5252	1.40398	0.0162152
ENSG00000173705	31.8502	1.40484	0.000591103
ENSG00000259531	47.9927	1.41697	2.80638e-05
ENSG00000108830	51.3948	1.42231	9.72533e-05
ENSG00000166181	15.0335	1.42289	0.0146301
ENSG00000233056	127.431	1.42476	9.55005e-12
ENSG00000112212	25.034	1.42799	0.00182785
ENSG00000182993	13.2905	1.43381	0.0271532
ENSG00000141971	12.775	1.43796	0.0195524
ENSG00000271996	25.9024	1.44089	0.00668545
ENSG00000162723	10.2971	1.45532	0.0262752
ENSG00000158201	23.6806	1.46002	0.00591764
ENSG00000274180	45.9513	1.4693	0.000275859
ENSG00000179912	38.1418	1.47818	3.9264e-05
ENSG00000172031	13.7476	1.48156	0.0175626
ENSG00000165076	29.1104	1.49006	0.00322188
ENSG00000157540	30.4858	1.49533	0.000281664
ENSG00000229635	9.28797	1.50196	0.0377276
ENSG00000224680	19.3355	1.5195	0.0103569
ENSG00000260372	56.5724	1.53216	3.10894e-06
ENSG00000017427	12.3727	1.54055	0.0130266
ENSG00000169612	18.0068	1.54174	0.00361203
ENSG00000049246	62.8462	1.55509	5.43542e-05
ENSG00000253716	13.8995	1.55972	0.00742105
ENSG00000115718	16.2724	1.58327	0.00390057
ENSG00000168303	45.5623	1.60125	8.17729e-06
ENSG00000151882	16.0987	1.60539	0.0041785
ENSG00000230054	15.8657	1.63505	0.0031252
ENSG00000248564	16.8734	1.6392	0.00780267
ENSG00000164180	20.8977	1.65145	0.000537455
ENSG00000157554	7.01704	1.65844	0.0420615
ENSG00000205929	10.3059	1.67124	0.0176335
ENSG00000282757	10.0063	1.69258	0.0156806
ENSG00000230561	10.9359	1.70281	0.0094543
ENSG00000269736	8.05141	1.70351	0.0312892
ENSG00000184163	7.07534	1.71399	0.034667
ENSG00000108312	75.9199	1.71683	4.15137e-07
ENSG00000245149	10.1663	1.71689	0.0256667
ENSG00000251393	11.0462	1.73214	0.00898916
ENSG00000279813	11.2173	1.75272	0.0115175
ENSG00000196376	11.9701	1.75606	0.00672968
ENSG00000082516	6.56344	1.757	0.0419343
ENSG00000174136	19.4716	1.75885	0.00677369
ENSG00000106541	34.1139	1.77603	9.03805e-06
ENSG00000273176	9.89014	1.78726	0.014195
ENSG00000237437	25.0694	1.79027	0.000430421
ENSG00000111674	6.43407	1.79927	0.0460075
ENSG00000200991	7.36926	1.80309	0.0263447
ENSG00000230736	18.4599	1.8169	0.000759548
ENSG00000279690	11.6497	1.81865	0.012519
ENSG00000135899	10.9151	1.83148	0.00586629
ENSG00000270892	6.5695	1.84405	0.0367346
ENSG00000161653	39.7386	1.8511	1.32284e-06
ENSG00000178715	19.6456	1.85141	0.000531955
ENSG00000270482	6.06194	1.85427	0.0417868
ENSG00000232818	20.1811	1.85428	0.000687338
ENSG00000205726	10.1513	1.85579	0.0140278
ENSG00000127743	33.8779	1.87698	1.21625e-05
ENSG00000214654	22.4646	1.87882	0.00019686
ENSG00000283215	7.71213	1.92503	0.0214804
ENSG00000234892	90.7442	1.92987	3.90587e-14
ENSG00000225172	27.2934	1.94087	4.63023e-05
ENSG00000251580	24.9202	1.97714	2.43034e-05
ENSG00000186472	46.9096	1.9881	9.41778e-07
ENSG00000115307	9.02093	1.99827	0.00831416
ENSG00000225963	10.3843	2.04336	0.00473212
ENSG00000203527	22.696	2.04492	2.59082e-05
ENSG00000154188	10.3569	2.05533	0.00348759
ENSG00000041982	23.7693	2.06385	2.85681e-05
ENSG00000239648	21.8149	2.08026	0.000159121
ENSG00000251387	7.38454	2.0874	0.0339139
ENSG00000270577	17.7516	2.11427	0.000196548
ENSG00000105849	6.84672	2.15194	0.0193608
ENSG00000252861	11.1413	2.1667	0.00253223
ENSG00000078699	9.82575	2.17697	0.00604195
ENSG00000123179	7.32386	2.19413	0.0136497
ENSG00000258083	70.2247	2.196	3.1547e-12
ENSG00000005020	5.06274	2.20239	0.0393448
ENSG00000125319	6.22924	2.24015	0.0160699
ENSG00000250321	6.20918	2.26379	0.0185646
ENSG00000122386	8.36525	2.27448	0.0105116
ENSG00000213218	23.5579	2.27719	6.58461e-06
ENSG00000259461	29.7161	2.31048	1.82288e-06
ENSG00000204960	96.1793	2.32914	5.83516e-15
ENSG00000267280	4.74262	2.33972	0.0433416
ENSG00000140522	6.69035	2.34459	0.00795452
ENSG00000160200	12.5756	2.34581	0.000460585
ENSG00000164970	5.48718	2.34879	0.0180532
ENSG00000257446	47.7426	2.40641	1.77171e-06
ENSG00000225585	6.73417	2.41848	0.0176796
ENSG00000136267	55.9296	2.46056	1.87324e-13
ENSG00000105290	4.96969	2.46847	0.0229685
ENSG00000075290	30.6977	2.47499	5.42551e-08
ENSG00000184414	7.39346	2.52179	0.00379974
ENSG00000270980	20.0131	2.54912	8.33192e-06
ENSG00000244493	5.05085	2.55699	0.0171378
ENSG00000253926	66.8515	2.57373	3.2573e-13
ENSG00000136872	16.9822	2.61846	1.27898e-05
ENSG00000175899	210.632	2.62257	2.5189e-21
ENSG00000271327	3.88235	2.62672	0.0310295
ENSG00000135541	123.71	2.63701	3.33958e-18
ENSG00000175416	6.61376	2.65316	0.00646498
ENSG00000222755	9.54996	2.66157	0.000634442
ENSG00000223445	13.3775	2.66238	7.38283e-05
ENSG00000126838	87.0555	2.66436	1.31688e-16
ENSG00000206824	5.48439	2.68379	0.00901376
ENSG00000214851	28.3896	2.69011	3.08563e-07
ENSG00000250835	8.39946	2.72104	0.00183534
ENSG00000257335	464.15	2.73387	1.43502e-62
ENSG00000183307	14.0054	2.75753	0.000146518
ENSG00000145675	5.77771	2.75843	0.00860828
ENSG00000254314	68.7605	2.81865	3.82442e-14
ENSG00000256069	16.4756	2.83747	3.93867e-05
ENSG00000268605	10.4608	2.84289	0.000279149
ENSG00000070495	2.99139	2.87801	0.0486203
ENSG00000151694	17.1219	2.88876	2.62696e-06
ENSG00000143401	4.56424	2.89322	0.0151723
ENSG00000197279	4.90454	2.94476	0.0102584
ENSG00000214889	11.5413	2.95067	0.000161954
ENSG00000149564	106.113	2.95219	1.1506e-21
ENSG00000275743	3.30653	2.96466	0.0347076
ENSG00000236318	14.7497	2.96901	3.09814e-05
ENSG00000229859	5.02815	2.98527	0.0103205
ENSG00000206549	6.39494	2.98987	0.0051159
ENSG00000249806	44.8147	2.99568	1.29559e-14
ENSG00000243959	6.56862	3.02003	0.00368544
ENSG00000169247	3.27044	3.02069	0.0348906
ENSG00000204764	10.3006	3.06959	0.000299943
ENSG00000134308	3.64393	3.08193	0.0276317
ENSG00000177733	6.96102	3.10493	0.00265631
ENSG00000272255	5.51067	3.12094	0.00600714
ENSG00000253225	5.45712	3.14205	0.00495029
ENSG00000226806	3.70544	3.1852	0.0222231
ENSG00000234899	3.70056	3.19761	0.0183443
ENSG00000278917	2.16853	3.30075	0.0492949
ENSG00000237257	2.2657	3.38982	0.043287
ENSG00000231861	2.29021	3.38983	0.0428565
ENSG00000252070	2.26939	3.39197	0.0398469
ENSG00000140464	2.30515	3.39826	0.0381889
ENSG00000237442	9.10667	3.43906	0.00051835
ENSG00000104970	2.43245	3.48469	0.0333497
ENSG00000252371	2.44195	3.48973	0.0314213
ENSG00000233183	2.42114	3.49164	0.0308823
ENSG00000187546	9.02607	3.53135	0.000445404
ENSG00000254833	4.88012	3.5609	0.0062845
ENSG00000268119	4.87056	3.58688	0.00513415
ENSG00000250354	4.83931	3.5905	0.00554328
ENSG00000139985	12.2113	3.60218	2.03642e-05
ENSG00000267032	4.84043	3.60433	0.00573657
ENSG00000233735	4.78742	3.61755	0.00692896
ENSG00000251248	14.7715	3.63938	1.3178e-06
ENSG00000123870	5.26162	3.73443	0.00494141
ENSG00000148926	2.86148	3.73775	0.0169416
ENSG00000105694	8.20702	3.80972	0.000238968
ENSG00000251764	3.00382	3.81282	0.0137196
ENSG00000160221	11.1595	3.84119	6.96579e-05
ENSG00000279232	397.079	3.84186	4.36731e-85
ENSG00000105011	3.09621	3.87812	0.0134577
ENSG00000145879	1.52639	3.90214	0.0399215
ENSG00000135272	1.53396	3.90817	0.0382758
ENSG00000272595	1.5358	3.90963	0.0361881
ENSG00000167850	1.53949	3.91251	0.0379697
ENSG00000089091	1.53958	3.9126	0.0367085
ENSG00000070423	1.54143	3.91403	0.0358912
ENSG00000263606	1.54336	3.9156	0.0389517
ENSG00000172086	1.54705	3.91847	0.0375553
ENSG00000229930	3.2602	3.95073	0.00932747
ENSG00000169258	1.67251	4.03306	0.0270275
ENSG00000259508	1.67436	4.03438	0.0269581
ENSG00000198324	1.67445	4.03445	0.029007
ENSG00000248735	42.1605	4.05057	8.84114e-15
ENSG00000228030	3.67033	4.13187	0.00551104
ENSG00000106546	1.80728	4.14538	0.0225336
ENSG00000223867	1.81106	4.14797	0.020469
ENSG00000237621	1.81854	4.15295	0.021629
ENSG00000010319	1.95534	4.25797	0.0144756
ENSG00000155269	1.97037	4.26731	0.0162499
ENSG00000113389	7.59501	4.31332	0.000390461
ENSG00000220685	2.08448	4.35136	0.0123184
ENSG00000164620	20.6279	4.43899	3.23426e-08
ENSG00000176788	8.44534	4.47114	0.000183945
ENSG00000257800	2.38225	4.54213	0.00790681
ENSG00000227066	5.05708	4.61767	0.00107027
ENSG00000224100	2.53786	4.63217	0.00607318
ENSG00000254060	2.79994	4.77539	0.00301751
ENSG00000249835	16.0826	4.79686	7.24739e-07
ENSG00000159164	2.93489	4.84371	0.0021201
ENSG00000276292	3.07336	4.9103	0.00189336
ENSG00000282097	6.42029	4.97371	0.000391326
ENSG00000256124	3.50064	5.0976	0.000954145
ENSG00000250846	7.08846	5.1105	0.000215622
ENSG00000261296	26.3649	5.11316	2.34932e-10
ENSG00000183808	3.63338	5.15172	0.00067271
ENSG00000233705	13.5462	5.16766	8.16886e-06
ENSG00000198756	3.75893	5.20161	0.000563652
ENSG00000231480	3.77784	5.20771	0.000616039
ENSG00000254177	3.79278	5.21252	0.000593651
ENSG00000223965	3.91796	5.26023	0.000669518
ENSG00000258791	4.19921	5.36017	0.000291011
ENSG00000110076	15.6588	5.3695	2.58457e-06
ENSG00000254119	4.48555	5.455	0.000201054
ENSG00000246763	63.4319	5.59181	1.44113e-20
ENSG00000231812	6.17327	5.91556	2.14875e-05
ENSG00000252051	6.71808	6.0381	1.03467e-05
ENSG00000261603	6.98403	6.09459	7.45067e-06
ENSG00000213393	7.11142	6.12107	6.69197e-06
ENSG00000232490	8.20915	6.32846	4.20051e-06
ENSG00000203643	9.13021	6.4801	1.9976e-06
ENSG00000232841	44.6607	6.9053	1.06507e-10
ENSG00000189316	22.9674	7.81267	4.20635e-10
ENSG00000004139	27.1743	8.05511	8.21079e-11
ENSG00000236499	79.2967	8.63492	6.77822e-13
