# Supplementary material for: The long noncoding RNA HOTAIRM1 controlled by AML1 enhances glucocorticoid resistance by activating RHOA/ROCK1 pathway through suppressing ARHGAP18
Source: Cell Death Dis. 2021 Jul 14;12(7):702. doi: 10.1038/s41419-021-03982-4 (PMC8280127; doi:10.1038/s41419-021-03982-4)
Supplement: Supplementary file 7 — Supplementary Table S2 [file 41419_2021_3982_MOESM7_ESM.xlsx]

## Sheet: Sheet1
Supplementary Table S2.Cell lines and Sensitivity assay to dexamethasone
Cell Line	Cell Type	IC50(nM)
K562	CML	>100000
U937	Histiocytic lymphoma	>100000
THP1	AML(M5)	>100000
CEM-C1-15	T-ALL	>100000
Juakat	T-ALL	>100000
SKNO-1	AML(M2)	6.2
Kasumi-1	AML(M2)	25
RS4;11	Pre-B-ALL	4.4
CEM-C7-14	T-ALL	20.6
