# Supplementary material for: The long noncoding RNA HOTAIRM1 controlled by AML1 enhances glucocorticoid resistance by activating RHOA/ROCK1 pathway through suppressing ARHGAP18
Source: Cell Death Dis. 2021 Jul 14;12(7):702. doi: 10.1038/s41419-021-03982-4 (PMC8280127; doi:10.1038/s41419-021-03982-4)
Supplement: Supplementary file 8 — Supplementary Table S3 [file 41419_2021_3982_MOESM8_ESM.xlsx]

## Sheet: Sheet1
Supplementary Table S3. The differential expression genes before and after HOTAIRM1 knockdown in K-R cells
gene_id	gene	log2(fold_change)	p_value
ENSG00000003393	ALS2	1.11139	0.01075
ENSG00000010610	CD4	1.10069	0.01635
ENSG00000019991	HGF	-1.83175	0.0006
ENSG00000022267	FHL1	1.2707	0.0275
ENSG00000035664	DAPK2	2.62691	0.04035
ENSG00000039560	RAI14	5.43325	5e-05
ENSG00000048052	HDAC9	1.71462	0.0456
ENSG00000059804	SLC2A3	-1.43629	0.0199
ENSG00000061918	GUCY1B3	1.5988	0.01485
ENSG00000064201	TSPAN32	-5.66749	0.00725
ENSG00000069493	CLEC2D	-2.86359	0.02425
ENSG00000071909	MYO3B	2.6207	0.0292
ENSG00000072609	CHFR	4.08828	0.00525
ENSG00000074416	MGLL	6.39424	0.0332
ENSG00000079215	SLC1A3	2.72579	0.01615
ENSG00000086300	SNX10	-1.69293	0.0123
ENSG00000088832	FKBP1A	-1.05108	0.0078
ENSG00000088882	CPXM1	1.31686	0.018
ENSG00000090612	ZNF268	1.53666	0.04545
ENSG00000090615	GOLGA3	1.03238	0.02695
ENSG00000092421	SEMA6A	2.11118	0.03445
ENSG00000101265	RASSF2	-2.01683	0.02695
ENSG00000101439	CST3	1.83702	0.04065
ENSG00000102524	TNFSF13B	2.20202	0.0407
ENSG00000103175	WFDC1	1.66119	0.0396
ENSG00000106571	GLI3	2.49525	0.00585
ENSG00000106605	BLVRA	1.88253	0.0136
ENSG00000110723	EXPH5	1.88937	0.00655
ENSG00000112655	PTK7	-1.77384	0.0321
ENSG00000113389	NPR3	4.14417	0.00025
ENSG00000113594	LIFR	2.38309	0.0149
ENSG00000115183	TANC1	-1.02756	0.0413
ENSG00000117148	ACTL8	2.48657	5e-05
ENSG00000117318	ID3	-1.32802	0.0492
ENSG00000122224	LY9	-4.31247	0.01065
ENSG00000122574	WIPF3	1.05486	0.01095
ENSG00000123094	RASSF8	2.22981	0.0191
ENSG00000127249	ATP13A4	-5.18543	0.04745
ENSG00000127325	BEST3	4.94459	0.0076
ENSG00000127947	PTPN12	1.85241	0.00605
ENSG00000130303	BST2	1.04541	0.01765
ENSG00000134013	LOXL2	4.72178	0.00435
ENSG00000134470	IL15RA	4.21309	0.00095
ENSG00000134569	LRP4	-1.21698	0.0335
ENSG00000135046	ANXA1	2.42367	0.00455
ENSG00000135048	TMEM2	2.52091	0.01135
ENSG00000135298	ADGRB3	-1.59826	0.01195
ENSG00000136237	RAPGEF5	3.88554	0.0223
ENSG00000136250	AOAH	2.73217	0.04
ENSG00000137193	PIM1	2.20407	5e-05
ENSG00000137941	TTLL7	6.70438	0.0023
ENSG00000141753	IGFBP4	-1.06817	0.00695
ENSG00000143119	CD53	-2.18367	0.00355
ENSG00000143248	RGS5	6.00341	0.01895
ENSG00000144218	AFF3	4.71097	0.0059
ENSG00000146376	ARHGAP18	2.28362	0.0194
ENSG00000146592	CREB5	3.93158	0.00935
ENSG00000151414	NEK7	-1.02056	0.0342
ENSG00000151491	EPS8	1.55471	0.018
ENSG00000152766	ANKRD22	-1.06506	0.0446
ENSG00000153094	BCL2L11	1.58636	0.0351
ENSG00000153250	RBMS1	1.71379	0.00275
ENSG00000156804	FBXO32	-2.62139	0.0259
ENSG00000157110	RBPMS	-1.45982	0.03935
ENSG00000157827	FMNL2	-1.19206	0.02535
ENSG00000162496	DHRS3	-1.9222	0.02715
ENSG00000162746	FCRLB	-2.37974	0.02315
ENSG00000163171	CDC42EP3	-2.43368	0.0113
ENSG00000163590	PPM1L	1.75798	0.01855
ENSG00000163995	ABLIM2	-5.23985	0.00915
ENSG00000164176	EDIL3	-1.13664	0.0045
ENSG00000164932	CTHRC1	1.43465	0.0372
ENSG00000166401	SERPINB8	-2.91412	0.00985
ENSG00000167588	GPD1	3.39296	0.0383
ENSG00000168461	RAB31	1.88202	0.00045
ENSG00000168685	IL7R	3.55018	0.0259
ENSG00000168938	PPIC	2.91924	0.00395
ENSG00000169247	SH3TC2	2.37367	0.02165
ENSG00000169330	KIAA1024	2.57677	0.01145
ENSG00000171766	GATM	1.41143	0.00265
ENSG00000172819	RARG	3.01872	0.01085
ENSG00000173762	CD7	1.7673	0.0407
ENSG00000175183	CSRP2	2.00609	0.03535
ENSG00000177311	ZBTB38	2.98201	0.00295
ENSG00000178445	GLDC	2.67947	0.00735
ENSG00000178695	KCTD12	1.80989	0.00165
ENSG00000179104	TMTC2	1.48205	0.0043
ENSG00000181007	ZFP82	1.71285	0.018
ENSG00000184500	PROS1	1.66926	0.01235
ENSG00000185880	TRIM69	1.48659	0.0484
ENSG00000186469	GNG2	-1.27698	0.0129
ENSG00000187193	MT1X	-1.2487	0.0105
ENSG00000187244	BCAM	-3.40084	0.0115
ENSG00000197249	SERPINA1	1.19679	0.049
ENSG00000197561	ELANE	-2.52869	0.0144
ENSG00000198598	MMP17	4.91084	0.01555
ENSG00000198758	EPS8L3	4.46288	0.04955
ENSG00000204161	C10orf128	4.70003	0.0049
ENSG00000205592	MUC19	6.07582	0.0054
ENSG00000214140	PRCD	5.15131	0.0056
ENSG00000229956	ZRANB2-AS2	-1.99821	0.04245
ENSG00000232354	VIPR1-AS1	1.68031	0.02035
ENSG00000236830	CBR3-AS1	-2.16357	0.03605
ENSG00000239713	APOBEC3G	-1.06985	0.04425
ENSG00000241956	AC109466.1	-2.26038	0.0119
ENSG00000241978	AKAP2	8.02418	0.0138
ENSG00000258227	CLEC5A	1.29326	0.04355
ENSG00000268350	FAM156A	-5.91245	0.0006
ENSG00000270011	ZNF559-ZNF177	2.70007	0.02205
ENSG00000273018	AC107983.2	3.23193	0.0289
