# Supplementary material for: The long noncoding RNA HOTAIRM1 controlled by AML1 enhances glucocorticoid resistance by activating RHOA/ROCK1 pathway through suppressing ARHGAP18
Source: Cell Death Dis. 2021 Jul 14;12(7):702. doi: 10.1038/s41419-021-03982-4 (PMC8280127; doi:10.1038/s41419-021-03982-4)
Supplement: Supplementary file 9 — Supplementary Table S4 [file 41419_2021_3982_MOESM9_ESM.xlsx]

## Sheet: Supplementary Table S3
Supplementary Table S4. Target genes of 489 ChIRP-seq peaks annotated by GREAT v4.0.4
# GREAT version 4.0.4	Species assembly: hg38	Association rule: Basal+extension: 5000 bp upstream, 1000 bp downstream, 1000000 bp max extension, curated regulatory domains included
AADACL2	MACS_Peak_80960 (-36697)
ABI3BP	MACS_Peak_76964 (-304998)
ACAT1	MACS_Peak_53989 (+32028)
ACBD6	MACS_Peak_35215 (-76007)
ACOXL	MACS_Peak_117343 (+350514)
ACPP	MACS_Peak_79413 (-131656)
ACSS3	MACS_Peak_89112 (+301385)
ACTL7B	MACS_Peak_126776 (+113363)
ADA	MACS_Peak_10242 (-10653)
ADAM29	MACS_Peak_111504 (+990179)
ADAMTS16	MACS_Peak_142804 (-395763)
ADCK1	MACS_Peak_16841 (+201019)
ADCY8	MACS_Peak_25155 (-561067), MACS_Peak_25080 (+137052)
ADGRB3	MACS_Peak_41252 (+427732)
ADGRF1	MACS_Peak_39996 (-188993)
ADGRF5	MACS_Peak_39987 (+50838)
ADGRL2	MACS_Peak_31314 (-186803)
ADGRL4	MACS_Peak_31259 (-609107)
AGAP9	MACS_Peak_135988 (-387387)
AGBL4	MACS_Peak_29905 (+405857)
AK5	MACS_Peak_31124 (+28048)
AKAP13	MACS_Peak_95244 (-7918), MACS_Peak_95247 (+23909)
AKT3	MACS_Peak_37964 (+263988)
ALB	MACS_Peak_106452 (-14446)
ALG10	MACS_Peak_85891 (-553640)
AMY1C	MACS_Peak_32426 (+861956)
ANAPC1	MACS_Peak_117368 (+197035)
ANK2	MACS_Peak_108412 (-396689)
ANKRD17	MACS_Peak_106452 (-131008)
ANKRD50	MACS_Peak_109051 (-112562), MACS_Peak_109011 (+704047)
ANKRD53	MACS_Peak_114950 (-30894)
ANKRD7	MACS_Peak_4822 (+447837)
ANO1	MACS_Peak_51053 (-205771)
AOX1	MACS_Peak_121408 (+190769)
APBA1	MACS_Peak_124387 (+198231)
APOB	MACS_Peak_112777 (-575825)
AR	MACS_Peak_97322 (-133691)
ARHGAP15	MACS_Peak_118601 (+860691)
ARHGAP18	MACS_Peak_43972 (+444502)
ARHGAP21	MACS_Peak_133832 (+218973)
ARHGAP22	MACS_Peak_136044 (-22990)
ARHGAP24	MACS_Peak_107096 (+355311)
ARL6IP6	MACS_Peak_118997 (-150102)
ARMC3	MACS_Peak_133711 (-84050)
ARNTL	MACS_Peak_46498 (-251437)
ART4	MACS_Peak_84999 (+23001)
ASAP1	MACS_Peak_25080 (-461714)
ASIC2	MACS_Peak_56413 (+101713)
ASTN2	MACS_Peak_127231 (-190955)
ATF6	MACS_Peak_34410 (+681)
ATOH1	MACS_Peak_107453 (-854090)
ATP11B	MACS_Peak_83513 (-128212)
ATP6V1B1	MACS_Peak_114950 (+11836)
ATP6V1G3	MACS_Peak_36193 (-404607), MACS_Peak_36164 (-62244)
B3GAT1	MACS_Peak_55789 (-178283)
B3GAT2	MACS_Peak_41335 (+268626)
BACH2	MACS_Peak_42241 (+235716)
BARHL2	MACS_Peak_31766 (+115448)
BATF2	MACS_Peak_50785 (+8584)
BBS10	MACS_Peak_88797 (-96841)
BCL2L11	MACS_Peak_117343 (-37842), MACS_Peak_117368 (+566726)
BCOR	MACS_Peak_96868 (+926416)
BEND5	MACS_Peak_29905 (-841138)
BFSP2	MACS_Peak_79499 (-180088)
BICD2	MACS_Peak_126097 (-63350)
BIRC6	MACS_Peak_113185 (-26629)
BMP2	MACS_Peak_6818 (-16089)
BMP6	MACS_Peak_38486 (-88322)
BMP7	MACS_Peak_11376 (+623584)
BRINP3	MACS_Peak_35713 (+217233)
BSX	MACS_Peak_55032 (+51352)
BTBD16	MACS_Peak_142259 (-251155)
BTBD3	MACS_Peak_7200 (-202379), MACS_Peak_7206 (-33729)
BTBD9	MACS_Peak_39698 (+345285)
BTG1	MACS_Peak_89837 (-184177), MACS_Peak_89795 (+608087), MACS_Peak_89790 (+770771)
BVES	MACS_Peak_42920 (+5924)
BZW1	MACS_Peak_121408 (-35719)
C10orf35	MACS_Peak_138449 (+123392)
C11orf63	MACS_Peak_55032 (+47840)
C11orf87	MACS_Peak_54084 (-337528)
C16orf72	MACS_Peak_61272 (+398107)
C1QL3	MACS_Peak_133235 (-188763)
C21orf91	MACS_Peak_60367 (-183314)
C6orf120	MACS_Peak_45602 (+13772)
C7	MACS_Peak_147878 (+99992)
C8orf37	MACS_Peak_21994 (-751062), MACS_Peak_21984 (-674150)
C8orf88	MACS_Peak_21619 (+115082)
C9orf135	MACS_Peak_124425 (+123181)
CA5A	MACS_Peak_63438 (+6023)
CACNA1C	MACS_Peak_84819 (+291273)
CACNA1S	MACS_Peak_36297 (+52484)
CACNG2	MACS_Peak_13415 (+109522)
CACNG4	MACS_Peak_58262 (-55610)
CACNG5	MACS_Peak_58262 (+74183)
CACYBP	MACS_Peak_34960 (-17520)
CADPS	MACS_Peak_74028 (-314628)
CARMIL1	MACS_Peak_39232 (+205197)
CAV2	MACS_Peak_4729 (-29753)
CCDC146	MACS_Peak_2967 (+18489)
CCDC89	MACS_Peak_52169 (-10048)
CCNL1	MACS_Peak_81404 (-7674)
CCT8L2	MACS_Peak_12692 (+426549)
CD44	MACS_Peak_48136 (+10937), MACS_Peak_48157 (+165663)
CDC42SE2	MACS_Peak_150869 (+85425)
CDCP1	MACS_Peak_72736 (+105884)
CDH26	MACS_Peak_11692 (+978148)
CDH4	MACS_Peak_11692 (-315851), MACS_Peak_11702 (-217172)
CDH6	MACS_Peak_146390 (-165275)
CDKAL1	MACS_Peak_39057 (+530642)
CEP126	MACS_Peak_53426 (-253385)
CEP83	MACS_Peak_89972 (-127023)
CES1	MACS_Peak_62344 (+15758), MACS_Peak_62343 (+54078)
CHAC2	MACS_Peak_114085 (-627630)
CHI3L1	MACS_Peak_36351 (-1695)
CHODL	MACS_Peak_60367 (-242133)
CHST13	MACS_Peak_79028 (+68079)
CITED2	MACS_Peak_44432 (-442712), MACS_Peak_44430 (-409243)
CLEC3B	MACS_Peak_72736 (+14355)
CLLU1	MACS_Peak_89837 (-93885)
CLMP	MACS_Peak_55061 (-263607)
CLNK	MACS_Peak_98758 (+81347)
CLVS2	MACS_Peak_43729 (+365360)
CMC1	MACS_Peak_71405 (-6526)
CNTN4	MACS_Peak_69360 (-786959)
CNTN5	MACS_Peak_53152 (-760121)
CNTN6	MACS_Peak_69360 (+359294)
CNTNAP4	MACS_Peak_63076 (+376453)
COL13A1	MACS_Peak_138449 (-48282)
COL8A1	MACS_Peak_76780 (-315799)
COPB2	MACS_Peak_79933 (+325382)
COX6C	MACS_Peak_22270 (+47419)
COX7B2	MACS_Peak_103172 (+498514)
CPA3	MACS_Peak_80739 (-10163)
CPA6	MACS_Peak_20668 (-16452)
CPB1	MACS_Peak_80739 (+63991)
CPEB2	MACS_Peak_98865 (-300981)
CPNE4	MACS_Peak_79413 (-147947)
CPNE8	MACS_Peak_86328 (-448848)
CRISP2	MACS_Peak_40089 (+46212)
CRYBA4	MACS_Peak_13096 (+819061)
CRYBG3	MACS_Peak_76660 (+11548)
CSMD1	MACS_Peak_18139 (-238515), MACS_Peak_18122 (+245648)
CSMD3	MACS_Peak_23504 (-504101)
CSTF2T	MACS_Peak_136239 (+465121)
CSTF3	MACS_Peak_47945 (+86854)
CTSG	MACS_Peak_14546 (-21640)
CUX2	MACS_Peak_90921 (+176401)
CXCL12	MACS_Peak_135759 (-263201)
CYB561	MACS_Peak_57981 (+259712)
CYP26B1	MACS_Peak_114995 (+242614)
DAD1	MACS_Peak_14446 (+729038)
DAOA	MACS_Peak_131845 (-176415)
DCAF16	MACS_Peak_98952 (+7327)
DCBLD2	MACS_Peak_76780 (-420987)
DCC	MACS_Peak_67198 (+524553)
DCDC1	MACS_Peak_47754 (+260611)
DCLK1	MACS_Peak_128808 (+123306)
DCN	MACS_Peak_89795 (-354687), MACS_Peak_89790 (-192003)
DCSTAMP	MACS_Peak_22610 (-339850)
DCT	MACS_Peak_131410 (+440583), MACS_Peak_131393 (+864603)
DDX10	MACS_Peak_54084 (+419567)
DDX18	MACS_Peak_117619 (-193169)
DERL1	MACS_Peak_24217 (+170247)
DEUP1	MACS_Peak_52772 (+26187)
DHRS9	MACS_Peak_119775 (+94227)
DIAPH3	MACS_Peak_129749 (+389056)
DMAC1	MACS_Peak_122174 (-145569)
DNAH14	MACS_Peak_37243 (+270152)
DNAJB6	MACS_Peak_6334 (+744741)
DNASE2B	MACS_Peak_31437 (-145365)
DNER	MACS_Peak_121913 (+282552)
DOK5	MACS_Peak_11104 (-249392)
DPP10	MACS_Peak_117554 (+833772)
DPPA4	MACS_Peak_77678 (-760097)
DR1	MACS_Peak_31921 (+58186)
DSEL	MACS_Peak_68377 (-343844)
DUSP10	MACS_Peak_37131 (-676263), MACS_Peak_37118 (-373501)
DYNAP	MACS_Peak_67327 (-121480)
DYSF	MACS_Peak_114995 (+438722)
EBF2	MACS_Peak_18925 (-223528)
EDA2R	MACS_Peak_97322 (-794315)
EDNRA	MACS_Peak_110149 (-387749)
EFHB	MACS_Peak_70740 (+275206)
EFHC2	MACS_Peak_96940 (+230005)
EFR3A	MACS_Peak_25155 (-300595)
EGLN3	MACS_Peak_14952 (-358625), MACS_Peak_14942 (-87250)
EIF2AK1	MACS_Peak_122 (-36795)
EIF3D	MACS_Peak_13415 (-64600)
EIF5A2	MACS_Peak_82474 (-27939)
EMC2	MACS_Peak_23013 (+150449)
ENSG00000182974	MACS_Peak_92072 (-521935)
ENSG00000241149	MACS_Peak_2560 (-725067), MACS_Peak_2561 (-724173)
ENSG00000259916	MACS_Peak_116638 (-501178)
ENSG00000283563	MACS_Peak_71426 (+205676)
ENSG00000284299	MACS_Peak_36631 (+713566)
EOMES	MACS_Peak_71405 (-512757)
EPC1	MACS_Peak_134468 (-284251)
EPHA3	MACS_Peak_76012 (+270526)
ERC2	MACS_Peak_73416 (+685788)
ESRRB	MACS_Peak_16788 (+148324)
EXT1	MACS_Peak_23864 (-718334), MACS_Peak_23842 (-294184), MACS_Peak_23797 (+407773)
EYA2	MACS_Peak_10477 (+454901)
FAM109A	MACS_Peak_90921 (+158696)
FAM124A	MACS_Peak_129363 (-113810)
FAM185A	MACS_Peak_4028 (-19125)
FAM189A2	MACS_Peak_124387 (+144750)
FAM19A1	MACS_Peak_74360 (-667)
FAM72C	MACS_Peak_33787 (-270797)
FAN1	MACS_Peak_92215 (+68046)
FAT4	MACS_Peak_109051 (-491105)
FERD3L	MACS_Peak_768 (-267068)
FERMT1	MACS_Peak_6818 (-628031)
FEZF1	MACS_Peak_4997 (-365361)
FEZF2	MACS_Peak_73967 (+68448)
FGF14	MACS_Peak_131722 (+59255)
FGF3	MACS_Peak_51053 (-53507)
FGL2	MACS_Peak_2967 (+58720)
FHIT	MACS_Peak_73891 (-104835), MACS_Peak_73870 (+151090)
FIBIN	MACS_Peak_47483 (-58834)
FIGN	MACS_Peak_119487 (+674931)
FKBP1C	MACS_Peak_40917 (-766659)
FKBP4	MACS_Peak_84819 (-450117)
FLRT1	MACS_Peak_50737 (+46387)
FLRT2	MACS_Peak_17159 (-54925)
FMN2	MACS_Peak_37859 (+426245)
FMNL2	MACS_Peak_118997 (+232575)
FMO3	MACS_Peak_34775 (-130553)
FNBP1L	MACS_Peak_31921 (-44057)
FNDC1	MACS_Peak_45294 (+358852)
FOSL2	MACS_Peak_113046 (-118796)
FOXA2	MACS_Peak_7946 (+438802)
FOXP1	MACS_Peak_74573 (+804264)
FRG1	MACS_Peak_112010 (-330151)
FRMD3	MACS_Peak_125413 (-79567)
FRMPD2	MACS_Peak_135988 (+363845)
FSIP2	MACS_Peak_120629 (+25730), MACS_Peak_120662 (+586699)
FSTL5	MACS_Peak_110878 (+534973)
FUBP1	MACS_Peak_31163 (+15186)
FZD1	MACS_Peak_3605 (+270360)
G2E3	MACS_Peak_14773 (-367804)
GABRA2	MACS_Peak_103172 (-21980)
GADD45A	MACS_Peak_30660 (-249056)
GADL1	MACS_Peak_71649 (+49441)
GALC	MACS_Peak_17226 (+977048)
GALNT1	MACS_Peak_66000 (+109990), MACS_Peak_66001 (+114716)
GBP6	MACS_Peak_31707 (+11697)
GCA	MACS_Peak_119477 (+487912)
GDF6	MACS_Peak_21994 (+140529), MACS_Peak_21984 (+217441)
GJA10	MACS_Peak_42241 (+166557)
GMNC	MACS_Peak_84215 (-23409)
GPAT3	MACS_Peak_107018 (+860735)
GPC6	MACS_Peak_131393 (+388237), MACS_Peak_131410 (+812257)
GPM6A	MACS_Peak_111504 (+93795)
GPR158	MACS_Peak_133897 (+217411)
GPR52	MACS_Peak_34960 (+534102)
GPR75-ASB3	MACS_Peak_114126 (-58940)
GPX1	MACS_Peak_73023 (-27886)
GRAMD1B	MACS_Peak_55061 (-66748)
GREM2	MACS_Peak_37859 (+94024)
GRHL2	MACS_Peak_22389 (-14131)
GRID1	MACS_Peak_140527 (+44929)
GRID2	MACS_Peak_107393 (-652071), MACS_Peak_107453 (+671041)
GRIN2A	MACS_Peak_61272 (+692999)
GRM7	MACS_Peak_69861 (+881629)
GRP	MACS_Peak_67653 (-29875)
GSS	MACS_Peak_9370 (-4257)
GTDC1	MACS_Peak_118601 (+245735)
GULP1	MACS_Peak_120742 (-307438)
GZMH	MACS_Peak_14546 (+11758)
HACD4	MACS_Peak_122391 (-40488)
HCAR2	MACS_Peak_91512 (+82938)
HGD	MACS_Peak_78588 (-4549)
HGNC:18790	MACS_Peak_98638 (+176973)
HGSNAT	MACS_Peak_19580 (+270820)
HHAT	MACS_Peak_36631 (+91606)
HHIPL2	MACS_Peak_37131 (+129664), MACS_Peak_37118 (+432426)
HINT1	MACS_Peak_150862 (+22155)
HLTF	MACS_Peak_80760 (-35071)
HMG20A	MACS_Peak_94782 (+125601)
HOXA1	MACS_Peak_1100 (-3884)
HPS3	MACS_Peak_80760 (-7983)
HRAS	MACS_Peak_45638 (-2427)
HS3ST4	MACS_Peak_61474 (+573187)
HSD17B13	MACS_Peak_107190 (-837)
HSPA4L	MACS_Peak_109192 (+69255)
HSPB1	MACS_Peak_2930 (-85793)
HTR1B	MACS_Peak_41618 (+403219)
HTRA4	MACS_Peak_19402 (+16511)
HYI	MACS_Peak_29670 (-36760)
HYOU1	MACS_Peak_54773 (+27756)
ID2	MACS_Peak_112280 (+125256)
IDNK	MACS_Peak_125413 (-5163)
IFNB1	MACS_Peak_122391 (+5839)
IGF2BP2	MACS_Peak_83779 (+24662)
IGSF10	MACS_Peak_80960 (-238521)
IGSF11	MACS_Peak_78399 (+632074), MACS_Peak_78393 (+657546)
IL1RAPL2	MACS_Peak_97812 (+255159)
ILF2	MACS_Peak_34116 (-1841)
IMPDH2	MACS_Peak_73006 (-23522)
IMPG1	MACS_Peak_41618 (-987876)
IMPG2	MACS_Peak_76964 (+22047)
INSC	MACS_Peak_46684 (+583845)
INTS6	MACS_Peak_129384 (-58521)
IPO8	MACS_Peak_85555 (+735985)
IRX1	MACS_Peak_142679 (+45279)
ISM1	MACS_Peak_7323 (+235504)
ISPD	MACS_Peak_592 (+512866)
ITGB1	MACS_Peak_134468 (+326458)
ITGBL1	MACS_Peak_131722 (+889904)
JRKL	MACS_Peak_53055 (+751563)
KALRN	MACS_Peak_78906 (+453911)
KCNH7	MACS_Peak_119487 (-222458), MACS_Peak_119477 (+6618)
KCNH8	MACS_Peak_70740 (+510520)
KCNJ2	MACS_Peak_58542 (+302190)
KCNQ3	MACS_Peak_25253 (-138093)
KCNQ5	MACS_Peak_41422 (-136306)
KCTD12	MACS_Peak_130579 (+642064)
KCTD7	MACS_Peak_2692 (-7899)
KDM8	MACS_Peak_61474 (-938762)
KHDRBS1	MACS_Peak_29216 (-81641)
KHDRBS2	MACS_Peak_40917 (-158560)
KHDRBS3	MACS_Peak_25588 (+674930)
KIAA1217	MACS_Peak_133812 (-59891), MACS_Peak_133832 (+295531)
KIDINS220	MACS_Peak_112280 (+33524)
KIF21A	MACS_Peak_86328 (+88507)
KIF21B	MACS_Peak_36297 (-36382)
KIF2B	MACS_Peak_57319 (-457984), MACS_Peak_57364 (+124885), MACS_Peak_57401 (+571649)
KIRREL3	MACS_Peak_55337 (-468739)
KLHL1	MACS_Peak_130225 (+765833)
KLHL25	MACS_Peak_95247 (+390392)
KLHL31	MACS_Peak_40235 (-99467)
KMT2D	MACS_Peak_87005 (+25311)
KNTC1	MACS_Peak_91512 (+93157)
KRT1	MACS_Peak_87204 (+2893)
KRT2	MACS_Peak_87204 (-25350)
KRT83	MACS_Peak_87192 (-8801)
KRT85	MACS_Peak_87192 (+37282)
KSR2	MACS_Peak_91243 (+452887)
KYNU	MACS_Peak_118516 (-531550)
LAMA2	MACS_Peak_43972 (+382526)
LAPTM5	MACS_Peak_29178 (+24708)
LARP7	MACS_Peak_108412 (+15861)
LBR	MACS_Peak_37243 (+229036)
LGMN	MACS_Peak_17447 (+201391)
LHX5	MACS_Peak_91067 (-459967)
LIG3	MACS_Peak_56450 (+12675)
LIN28B	MACS_Peak_42920 (+174202)
LIN7A	MACS_Peak_89081 (+90831)
LINGO1	MACS_Peak_94782 (+86215)
LMBRD1	MACS_Peak_41252 (+734012)
LMCD1	MACS_Peak_69861 (-758963)
LMO7	MACS_Peak_130579 (+607668)
LMX1B	MACS_Peak_127858 (+76882)
LRP1B	MACS_Peak_118516 (-214247)
LRP2	MACS_Peak_119775 (+201423)
LRRC1	MACS_Peak_40235 (-29805), MACS_Peak_40238 (+75320)
LRRC18	MACS_Peak_136054 (+175131)
LRRC4C	MACS_Peak_48577 (-372822)
LRRC6	MACS_Peak_25253 (+56505)
LRRC8B	MACS_Peak_31707 (-149099)
LRTOMT	MACS_Peak_51155 (-4854)
LUZP2	MACS_Peak_47241 (-932921)
LYZL2	MACS_Peak_134305 (+158167)
MAB21L1	MACS_Peak_128808 (-530791)
MACROD1	MACS_Peak_50737 (+16486)
MAD2L1	MACS_Peak_108827 (-289927)
MAF	MACS_Peak_63172 (+383621)
MAFB	MACS_Peak_9875 (-74185)
MAGEC2	MACS_Peak_98352 (-202184)
MAGI3	MACS_Peak_32844 (+200018)
MAJIN	MACS_Peak_50785 (-16575)
MAMDC2	MACS_Peak_124425 (-99607)
MAP3K8	MACS_Peak_134305 (+37658)
MAPK10	MACS_Peak_107096 (+528161)
MAST2	MACS_Peak_29750 (+23904)
MATN1	MACS_Peak_29178 (-9525)
MCTP2	MACS_Peak_95815 (-216298)
MDH2	MACS_Peak_2930 (+168684)
MED28	MACS_Peak_98952 (+188800)
MED30	MACS_Peak_23797 (+183367)
MEGF11	MACS_Peak_93987 (+232290)
MEOX2	MACS_Peak_592 (-221644)
MEP1A	MACS_Peak_39987 (+77749)
MGAT4C	MACS_Peak_89435 (+14961)
MGAT5B	MACS_Peak_58915 (-14040)
MID1IP1	MACS_Peak_96868 (+369555)
MINDY2	MACS_Peak_93497 (+33409)
MITF	MACS_Peak_74505 (+315889)
MLIP	MACS_Peak_40238 (-241148)
MMRN1	MACS_Peak_107338 (+647048), MACS_Peak_107339 (+663430)
MN1	MACS_Peak_13096 (+360473)
MON1B	MACS_Peak_63076 (-537188)
MON2	MACS_Peak_87838 (+429359)
MPPED2	MACS_Peak_47754 (-151579)
MROH2B	MACS_Peak_147878 (+62059)
MRPS22	MACS_Peak_79933 (+58544)
MS4A13	MACS_Peak_50518 (+165737)
MS4A8	MACS_Peak_50518 (-18424)
MSRA	MACS_Peak_18332 (+152769)
MTERF1	MACS_Peak_3605 (+345996)
MTFR1	MACS_Peak_20563 (+141587)
MTMR10	MACS_Peak_92215 (+19685)
MTMR4	MACS_Peak_57622 (-9445)
MTRNR2L6	MACS_Peak_5784 (-193224)
MTRNR2L7	MACS_Peak_134843 (-141371)
MTSS1L	MACS_Peak_62820 (-60452)
MUSK	MACS_Peak_126827 (-68222)
MVB12B	MACS_Peak_127836 (-62512)
MYF5	MACS_Peak_89081 (+130182)
MYO3A	MACS_Peak_133897 (-541794)
MYO9A	MACS_Peak_94404 (+33824)
NAA11	MACS_Peak_106735 (+262237)
NAALADL2	MACS_Peak_82849 (+239575)
NALCN	MACS_Peak_131681 (+276937)
NDP	MACS_Peak_96940 (-140163)
NEBL	MACS_Peak_133529 (+181490)
NECAB1	MACS_Peak_21619 (+78625)
NECTIN3	MACS_Peak_77678 (-974074)
NEXN	MACS_Peak_31163 (+75272)
NKX6-1	MACS_Peak_107018 (+101801)
NOS1	MACS_Peak_91243 (-153534)
NPAT	MACS_Peak_53989 (+69098)
NR2E3	MACS_Peak_94378 (-34705), MACS_Peak_94404 (+273703)
NR3C1	MACS_Peak_151049 (-3317)
NRP1	MACS_Peak_134532 (-67174)
NRXN3	MACS_Peak_16841 (-241935), MACS_Peak_16859 (+274069)
NSD3	MACS_Peak_19372 (+78153)
NT5E	MACS_Peak_41991 (-493840), MACS_Peak_41996 (-404980)
NTM	MACS_Peak_55633 (-561280), MACS_Peak_55697 (+590783)
NTNG1	MACS_Peak_32581 (+587967)
NTS	MACS_Peak_89435 (+160465)
NUP35	MACS_Peak_120487 (+242500), MACS_Peak_120500 (+511301)
NUPR2	MACS_Peak_2254 (-985799)
OAS1	MACS_Peak_91023 (-72558)
OMA1	MACS_Peak_30247 (-8076)
ONECUT1	MACS_Peak_92999 (-25906)
OPCML	MACS_Peak_55697 (+441426)
OR11H1	MACS_Peak_12692 (+638103)
OR13J1	MACS_Peak_122989 (+31384)
OR4C46	MACS_Peak_49881 (+878829)
OR4E2	MACS_Peak_14446 (+206396)
OR5M8	MACS_Peak_50166 (-1955)
OR9A4	MACS_Peak_5752 (-15661)
OSBPL8	MACS_Peak_88797 (+114526)
OSGIN2	MACS_Peak_21570 (-51397)
OSR1	MACS_Peak_112682 (-228222)
OSTN	MACS_Peak_84215 (-326509)
OTUD1	MACS_Peak_133812 (+709815)
PALM2	MACS_Peak_126805 (+14035)
PAPLN	MACS_Peak_16664 (-44241)
PAQR3	MACS_Peak_106735 (-124375)
PARM1	MACS_Peak_106565 (+460466)
PAX1	MACS_Peak_7946 (+440002)
PAX9	MACS_Peak_15069 (+76559)
PBX3	MACS_Peak_127836 (+516899)
PCDH10	MACS_Peak_109419 (-998001)
PCDH17	MACS_Peak_129667 (+857730), MACS_Peak_129668 (+858025)
PCDH18	MACS_Peak_109710 (+162037)
PCLO	MACS_Peak_3249 (-184590)
PCMTD1	MACS_Peak_19925 (-407165)
PDE1C	MACS_Peak_1292 (+170916)
PDE7A	MACS_Peak_20563 (+55626)
PDE8A	MACS_Peak_95244 (+392371)
PDHA2	MACS_Peak_107590 (+859554)
PDYN	MACS_Peak_6486 (-28102)
PEX2	MACS_Peak_20990 (+298376)
PFDN4	MACS_Peak_11104 (+18358)
PGR	MACS_Peak_53392 (-126470)
PHF10	MACS_Peak_45602 (+8093)
PHF3	MACS_Peak_40997 (+688264)
PHTF1	MACS_Peak_32844 (+168499)
PID1	MACS_Peak_121913 (-199921), MACS_Peak_121904 (+147017)
PIK3R3	MACS_Peak_29750 (+305125)
PIP4K2A	MACS_Peak_133711 (-129419)
PKDCC	MACS_Peak_113587 (-752926)
PKP1	MACS_Peak_36304 (+5223)
PLCD4	MACS_Peak_121772 (+30160)
PLK4	MACS_Peak_109192 (-29466)
PLPP5	MACS_Peak_19372 (-34899)
PLXDC2	MACS_Peak_133529 (+899873)
POLR2J2	MACS_Peak_4028 (-58482)
POT1	MACS_Peak_5081 (-44712)
POU4F2	MACS_Peak_110149 (+454290)
PPARG	MACS_Peak_70183 (+35378)
PPFIA2	MACS_Peak_89112 (+380734)
PPIAL4E	MACS_Peak_33787 (+130897)
PPM1H	MACS_Peak_87838 (+38861)
PPP1R17	MACS_Peak_1292 (+441698)
PPP1R3A	MACS_Peak_4568 (+292939)
PPP2R2A	MACS_Peak_18925 (-24291)
PPP2R3C	MACS_Peak_14973 (+90026)
PRDM11	MACS_Peak_48886 (+129789)
PRDM5	MACS_Peak_108827 (+565848)
PREX2	MACS_Peak_20668 (-189281)
PRKAB1	MACS_Peak_91366 (-61098)
PRKACB	MACS_Peak_31437 (+108896)
PRKAG1	MACS_Peak_87005 (-11234)
PRKD1	MACS_Peak_14773 (-263677), MACS_Peak_14755 (+94119)
PRKG1	MACS_Peak_136239 (+160296)
PRKG2	MACS_Peak_106877 (-234732)
PRPSAP2	MACS_Peak_56004 (-19731)
PRRX1	MACS_Peak_34775 (+296418)
PRSS35	MACS_Peak_41940 (+192174)
PRSS37	MACS_Peak_5752 (-59317)
PRSS51	MACS_Peak_18332 (+310978)
PRSS58	MACS_Peak_5784 (-215021)
PSEN1	MACS_Peak_16664 (+56809)
PSME4	MACS_Peak_114126 (+51740)
PTP4A2	MACS_Peak_29216 (-12705)
PTP4A3	MACS_Peak_26149 (+870961)
PTPN20	MACS_Peak_135928 (-35242)
PTPRF	MACS_Peak_29670 (-40291)
PTPRG	MACS_Peak_73891 (-205617), MACS_Peak_73967 (+743156)
PTPRM	MACS_Peak_64011 (+238987), MACS_Peak_64032 (+744036)
PTPRN2	MACS_Peak_6334 (+505972)
PTX3	MACS_Peak_81404 (-268902)
PXDNL	MACS_Peak_19863 (+710546)
QKI	MACS_Peak_45462 (+709656)
QRICH1	MACS_Peak_73006 (+41451)
RAB11A	MACS_Peak_93987 (+151999)
RAB12	MACS_Peak_64011 (-803676), MACS_Peak_64032 (-298627)
RAB38	MACS_Peak_52341 (+323013)
RAG2	MACS_Peak_48282 (-270421)
RAPGEF2	MACS_Peak_110804 (+946544)
RAPGEF6	MACS_Peak_150869 (+285586)
RASGEF1B	MACS_Peak_106877 (+22066)
RASSF10	MACS_Peak_46498 (+16817)
RBKS	MACS_Peak_113046 (-382964)
RBL1	MACS_Peak_9532 (-51163)
RBM19	MACS_Peak_91067 (+34267)
RBM43	MACS_Peak_118907 (+434480)
RBMS3	MACS_Peak_71426 (-726492)
RC3H1	MACS_Peak_34907 (+88840)
RFFL	MACS_Peak_56450 (+96150)
RHAG	MACS_Peak_40089 (-30510)
RHOA	MACS_Peak_73023 (+25716)
RIMS1	MACS_Peak_41422 (+598462)
RIMS2	MACS_Peak_22610 (+499228)
RIN3	MACS_Peak_17443 (-182412), MACS_Peak_17447 (+33514)
RIOX2	MACS_Peak_76660 (+138869)
RIPK2	MACS_Peak_21562 (-28929), MACS_Peak_21570 (+93390)
RNASEH2B	MACS_Peak_129363 (+198883)
RND3	MACS_Peak_118907 (-339732)
RNF133	MACS_Peak_4997 (+29290)
RNF144B	MACS_Peak_38942 (+129344)
RPA4	MACS_Peak_97682 (+551466)
RPH3A	MACS_Peak_91023 (+42570)
RPN2	MACS_Peak_9532 (-31888)
RPRD1A	MACS_Peak_66001 (+298300), MACS_Peak_66000 (+303026)
RPS24	MACS_Peak_139507 (+120765)
RPS25	MACS_Peak_54773 (-10691)
RPS6KA4	MACS_Peak_50762 (+165653)
RSU1	MACS_Peak_133235 (+106615)
RUNX1T1	MACS_Peak_21649 (+810622)
RYR2	MACS_Peak_37762 (+826456)
SALL1	MACS_Peak_62187 (-772137)
SAMD9L	MACS_Peak_3687 (-3780)
SCGN	MACS_Peak_39232 (-167611)
SCP2D1	MACS_Peak_7708 (+90441)
SDCCAG8	MACS_Peak_37964 (+323238)
SEC11C	MACS_Peak_67653 (+50816)
SEMA3A	MACS_Peak_3284 (+79563)
SEMA3E	MACS_Peak_3284 (-466328), MACS_Peak_3249 (+301490)
SEMA6D	MACS_Peak_92505 (-921196)
SENP2	MACS_Peak_83779 (+214176)
2021-09-14	MACS_Peak_2206 (+83750)
2021-09-04	MACS_Peak_57622 (+13468)
SERBP1	MACS_Peak_30660 (-5619)
SERPINC1	MACS_Peak_34907 (-16079)
SETBP1	MACS_Peak_66590 (-572629), MACS_Peak_66687 (+774546)
SFT2D1	MACS_Peak_45513 (+30965)
SGCZ	MACS_Peak_18495 (+366191)
SH2D1A	MACS_Peak_98103 (+387618)
SI	MACS_Peak_82025 (-15774)
SIRPB1	MACS_Peak_6465 (-22948)
SIRPG	MACS_Peak_6465 (+14822)
SLC14A2	MACS_Peak_66687 (-159357)
SLC16A7	MACS_Peak_87621 (+109876), MACS_Peak_87637 (+386101)
SLC1A2	MACS_Peak_48157 (+114405), MACS_Peak_48136 (+269131)
SLC22A11	MACS_Peak_50762 (-30802)
SLC24A3	MACS_Peak_7708 (-308479)
SLC24A4	MACS_Peak_17443 (+7757)
SLC25A21	MACS_Peak_15069 (+434442)
SLC26A7	MACS_Peak_21649 (+35725)
SLC2A2	MACS_Peak_82500 (-151220), MACS_Peak_82474 (+90118)
SLC39A11	MACS_Peak_58675 (+864507)
SLC5A12	MACS_Peak_47483 (-213326)
SLC6A2	MACS_Peak_62343 (+122436), MACS_Peak_62344 (+160756)
SLC7A5	MACS_Peak_63438 (-61005)
SLC8A1	MACS_Peak_113587 (-782733), MACS_Peak_113558 (-155133)
SLCO3A1	MACS_Peak_95631 (-606009)
SLITRK3	MACS_Peak_82025 (+101733)
SLTM	MACS_Peak_93497 (+128930)
SMAP1	MACS_Peak_41335 (+20636)
SMARCA2	MACS_Peak_122078 (+328505)
SMCO3	MACS_Peak_84999 (-6312)
SMCO4	MACS_Peak_52772 (+186604)
SMIM30	MACS_Peak_4568 (-507513)
SNAP47	MACS_Peak_37353 (-66770)
SNAP91	MACS_Peak_41940 (+4696)
SNRNP48	MACS_Peak_38486 (+48276)
SNTN	MACS_Peak_74049 (-167274)
SNX16	MACS_Peak_21198 (-25452)
SNX19	MACS_Peak_55633 (-433673)
SOD2	MACS_Peak_45294 (+165079)
SOX2	MACS_Peak_83513 (+953364)
SOX4	MACS_Peak_39057 (-527669)
SOX6	MACS_Peak_46684 (+780119)
SOX9	MACS_Peak_58675 (+107161)
SPACA3	MACS_Peak_56413 (+199406)
SPHKAP	MACS_Peak_121904 (-903423)
SPOCK3	MACS_Peak_111074 (+793455)
SPRY1	MACS_Peak_109011 (+611890)
SPRY2	MACS_Peak_130814 (-712979)
SPTSSA	MACS_Peak_14952 (+152650), MACS_Peak_14942 (+424025)
SRP54	MACS_Peak_14973 (+50330)
SRSF2	MACS_Peak_58915 (-121274)
ST18	MACS_Peak_19925 (+103480)
ST3GAL1	MACS_Peak_25432 (-902418)
STARD6	MACS_Peak_67327 (-111715)
STEAP4	MACS_Peak_3484 (-239782)
STK35	MACS_Peak_6486 (-79224)
STX18	MACS_Peak_98638 (+16915)
SUCLG1	MACS_Peak_115683 (+823112)
SULF1	MACS_Peak_20716 (-380993)
SV2B	MACS_Peak_95631 (+147401)
SVEP1	MACS_Peak_126827 (-20811)
SVIP	MACS_Peak_47241 (-734392)
SVOPL	MACS_Peak_5634 (+89259)
SYN1	MACS_Peak_96980 (+19992)
SYNPR	MACS_Peak_74028 (-88116), MACS_Peak_74049 (+207271)
SYT10	MACS_Peak_85891 (-28822)
SYT13	MACS_Peak_48886 (+9187)
SYT15	MACS_Peak_135928 (+318079)
SYT4	MACS_Peak_66590 (-830619)
SYTL2	MACS_Peak_52169 (+114804)
T	MACS_Peak_45513 (-143007)
TACC2	MACS_Peak_142259 (+30957)
TACSTD2	MACS_Peak_30247 (+22897)
TANC2	MACS_Peak_57981 (+170943)
TASP1	MACS_Peak_7323 (+181665)
TBL1XR1	MACS_Peak_82960 (+775202)
TBX15	MACS_Peak_33062 (-90220)
TBX18	MACS_Peak_41996 (-280592), MACS_Peak_41991 (-191732)
TCP11L1	MACS_Peak_47945 (+35194)
TENM1	MACS_Peak_98103 (+229855)
TES	MACS_Peak_4729 (+259144)
TEX13A	MACS_Peak_97812 (+399200)
TFAP2C	MACS_Peak_11376 (+13742)
TFPI	MACS_Peak_120742 (-430902)
TGFBR2	MACS_Peak_71599 (-184421), MACS_Peak_71649 (+238723)
THAP6	MACS_Peak_106565 (-120891)
THSD4	MACS_Peak_94378 (+678897)
TIMP1	MACS_Peak_96980 (+17638)
TLL1	MACS_Peak_111074 (+567874)
TLR4	MACS_Peak_127231 (-98347)
TM2D2	MACS_Peak_19402 (+5858)
TMCC3	MACS_Peak_89972 (+63587)
TMEM108	MACS_Peak_79499 (+181516)
TMEM135	MACS_Peak_52341 (+814447)
TMEM182	MACS_Peak_117070 (+898879)
TMEM233	MACS_Peak_91366 (+13196)
TMEM72	MACS_Peak_135759 (-262950)
TMEM74	MACS_Peak_23013 (+193542)
TMEM8B	MACS_Peak_122989 (+9985)
TMTC1	MACS_Peak_85555 (-176191)
TMTC4	MACS_Peak_131681 (-464623)
TMX3	MACS_Peak_68377 (+854474)
TNFRSF11B	MACS_Peak_23864 (+122013), MACS_Peak_23842 (+546163)
TNFRSF21	MACS_Peak_39996 (+78549)
TNIK	MACS_Peak_82500 (+282438)
TNNT2	MACS_Peak_36304 (+84579)
TOM1L1	MACS_Peak_57364 (-952727), MACS_Peak_57401 (-505963)
TOP1	MACS_Peak_9875 (-265393)
TOX3	MACS_Peak_62187 (+623596)
TP53TG3	MACS_Peak_61665 (-381536)
TP53TG3C	MACS_Peak_61665 (-135391)
TPST1	MACS_Peak_2692 (+415669)
TPTE	MACS_Peak_59712 (-394293)
TRDN	MACS_Peak_43729 (+275762)
TRHDE	MACS_Peak_88546 (+414203)
TRIM24	MACS_Peak_5634 (+129486)
TRIM45	MACS_Peak_32972 (+28827)
TRPC6	MACS_Peak_53426 (-77702), MACS_Peak_53392 (+326934)
TSEN2	MACS_Peak_70183 (-97661)
TSNARE1	MACS_Peak_26149 (+110891)
TTC30A	MACS_Peak_120168 (+1477)
TTC30B	MACS_Peak_120168 (-64475)
TTC32	MACS_Peak_112682 (+315111)
TTF2	MACS_Peak_32972 (+32598)
TVP23B	MACS_Peak_56004 (+57381)
TWISTNB	MACS_Peak_768 (+296598)
TXN	MACS_Peak_126805 (+462166)
TXNRD3	MACS_Peak_79028 (+62793)
TYW1	MACS_Peak_2723 (+376885)
UMPS	MACS_Peak_78906 (-181774)
USP25	MACS_Peak_60286 (+214299)
USP42	MACS_Peak_122 (-8859)
UVRAG	MACS_Peak_51474 (+269116)
VAC14	MACS_Peak_62820 (+54643)
VASH1	MACS_Peak_16788 (-206463)
VAV3	MACS_Peak_32581 (+236357)
VGLL3	MACS_Peak_75784 (+121639)
VLDLR	MACS_Peak_122078 (-271384)
VOPP1	MACS_Peak_2206 (-206514)
VPS13B	MACS_Peak_22270 (+833377)
WARS2	MACS_Peak_33062 (+62646)
WDFY2	MACS_Peak_129384 (-72989)
WDFY4	MACS_Peak_136044 (-56934), MACS_Peak_136054 (+54225)
WDR72	MACS_Peak_92999 (+946960)
WISP2	MACS_Peak_10242 (-52449)
WNT11	MACS_Peak_51474 (+122249)
WNT5A	MACS_Peak_73416 (-294933)
XPR1	MACS_Peak_35215 (-53043)
YIPF4	MACS_Peak_113185 (+52489)
ZBTB43	MACS_Peak_127858 (-113690)
ZC3H15	MACS_Peak_120629 (-721531), MACS_Peak_120662 (-160562)
ZFAND3	MACS_Peak_39698 (+475140)
ZFAT	MACS_Peak_25432 (+238695)
ZFHX4	MACS_Peak_20990 (+20631)
ZHX2	MACS_Peak_24217 (+90782)
ZMIZ1	MACS_Peak_139507 (-914510)
ZMYND8	MACS_Peak_10477 (+7172)
ZNF142	MACS_Peak_121772 (+21615)
ZNF208	MACS_Peak_26804 (+76592)
ZNF236	MACS_Peak_69087 (-13782)
ZNF248	MACS_Peak_134843 (+113265)
ZNF326	MACS_Peak_31766 (+606674)
ZNF404	MACS_Peak_27917 (-26154)
ZNF43	MACS_Peak_26804 (-82283)
ZNF432	MACS_Peak_28139 (-24932)
ZNF45	MACS_Peak_27917 (+25141)
ZNF479	MACS_Peak_2254 (+37665)
ZNF484	MACS_Peak_126097 (+49876)
ZNF516	MACS_Peak_69087 (-313635)
ZNF518B	MACS_Peak_98758 (-146158)
ZNF676	MACS_Peak_26813 (-33449)
ZNF678	MACS_Peak_37353 (+104683)
ZNF706	MACS_Peak_22389 (-273014)
ZNF716	MACS_Peak_2317 (+744929)
ZNF729	MACS_Peak_26813 (-56008)
ZNF804A	MACS_Peak_120500 (-962710)
ZNF804B	MACS_Peak_3484 (-212695)
ZNF841	MACS_Peak_28139 (+20612)
ZP4	MACS_Peak_37762 (+22261)
ZRANB2	MACS_Peak_30839 (-173471)
ZZZ3	MACS_Peak_31124 (+372559)
