# Supplementary material for: The long noncoding RNA HOTAIRM1 controlled by AML1 enhances glucocorticoid resistance by activating RHOA/ROCK1 pathway through suppressing ARHGAP18
Source: Cell Death Dis. 2021 Jul 14;12(7):702. doi: 10.1038/s41419-021-03982-4 (PMC8280127; doi:10.1038/s41419-021-03982-4)
Supplement: Supplementary file 10 — Supplementary Table S5 [file 41419_2021_3982_MOESM10_ESM.xlsx]

## Sheet: Sheet1
Supplementary Table S5. shRNA sequence
Target genes		siRNA Sequence（5' - 3'）
HOTAIRM1	shRNA-1	AGAAACTCCGTGTTACTCATT
	shRNA-2	GACCTGGAGACTGGTAGCTTA
ARHGAP18	shRNA-1	GGGTTATAAAGTCAAAGCCATTGTA
	shRNA-2	CATTGACAGCGCTATTAGAAC
	shRNA-3	AATCTCTTTATGTGTCATGCATT
	shRNA-4	AAGAGCCATGAAGAAATTGCTGA
AML1	shRNA-1	CCAGGTTGCAAGATTTAATTT
	shRNA-2	TCGAAGTGGAAGAGGGAAATT
	shRNA-3	GGCAGAAACTAGATGATCATT
Scramble		TCCTAAGGTTAAGTCGCCCTCG
