# Supplementary material for: The long noncoding RNA HOTAIRM1 controlled by AML1 enhances glucocorticoid resistance by activating RHOA/ROCK1 pathway through suppressing ARHGAP18
Source: Cell Death Dis. 2021 Jul 14;12(7):702. doi: 10.1038/s41419-021-03982-4 (PMC8280127; doi:10.1038/s41419-021-03982-4)
Supplement: Supplementary file 11 — Supplementary Table S6 [file 41419_2021_3982_MOESM11_ESM.xlsx]

## Sheet: Sheet1
Supplementary Table S6. Primers of Gene Over-expression
Gene Name	Primer	Sequence（5' - 3'）
ARHGAP18	Forward	CCGGAATTCATGAGCTGGCTCTCCAGTTCC
	Reverse	AAGGAAAAAAGCGGCCGCCTACAATGGCTTTGACTTTATAACCC
HOTAIRM1	Forward	AAAAGTTTGCCGGCTTCCGCAGTGAT
	Reverse	TTTTTTCTTTCTTTTTTGCTTCTTCTTCTCC
EGFP	Forward	ATGGTGAGCAAGGGCGAG
	Reverse	TTACTTGTACAGCTCGTCCATGC
