# Supplementary material for: The long noncoding RNA HOTAIRM1 controlled by AML1 enhances glucocorticoid resistance by activating RHOA/ROCK1 pathway through suppressing ARHGAP18
Source: Cell Death Dis. 2021 Jul 14;12(7):702. doi: 10.1038/s41419-021-03982-4 (PMC8280127; doi:10.1038/s41419-021-03982-4)
Supplement: Supplementary file 12 — Supplementary Table S7 [file 41419_2021_3982_MOESM12_ESM.xlsx]

## Sheet: Sheet1
Supplementary Table S7. qPCR primers
Gene Name	Primer	Sequence（5' - 3'）
ACTB	Forward	CCATCATGAAGTGTGACGTGG
	Reverse	GTCCGCCTAGAAGCATTTGCG
ARHGAP18	Forward	GGATCCCTGGAGCTGCCATT
	Reverse	GGCAACTCCCGAATGAAGAGC
BCL2	Forward	CTTTGAGTTCGGTGGGGTCA
	Reverse	GGGCCGTACAGTTCCACAAA
BCL2L11	Forward	TAAGTTCTGAGTGTGACCGAGA
	Reverse	GCTCTGTCTGTAGGGAGGTAGG
FOSL2	Forward	CCAGCAGAAATTCCGGGTAGATA
	Reverse	TCTCCTCCTCTTCAGGAGACAGC
GAPDH	Forward	AGAAGGCTGGGGCTCATTTG
	Reverse	AGGGGCCATCCACAGTCTTC
GRα	Forward	TGCTCCTTCTGCGTTCACAA
	Reverse	AACTGCTTCTGTTGCCAAGT
HOTAIRM1	Forward	CCCACCGTTCAATGAAAG
	Reverse	GTTTCAAACACCCACATTTC
HOTAIRM1-201	Forward	ATTTATGAGCGTAGGACG
	Reverse	GAGTAACACGGAGTTTCTTT
HOTAIRM1-202	Forward	AAGGAATAAGGAGGAGATAA
	Reverse	AGTGGAGAAATAAAGTGCC
HOTAIRM1-203	Forward	TCCGCCGTCTAGGTGACG
	Reverse	TGTGGGGACTATGGCTGGT
HOTAIRM1-204	Forward	GAGTGCTGGAGCGAAGA
	Reverse	AAGTGGAGAAATAAAGTGCC
HOTAIRM1-205	Forward	CCCAGGTTCCCGGAAGTC
	Reverse	CGCAGAACGCAGCTTTTG
HOTAIRM1-206	Forward	CAGAGGATTGGAAAGAAC
	Reverse	TTGGTAATAGAGGCAGAA
HOXA1	Forward	CCCAAAACAGGGAAAGTTGGA
	Reverse	GCGTCAGGTACTTGTTGAAGTG
HOXA2	Forward	AAAGAATCCCTGGAAATCGC
	Reverse	CTGCAAAGGTACTTGTTGAAATGA
HOXA3	Forward	CCTCAGAATGCCAGCAACAA
	Reverse	CAGGTAGCGGTTGAAGTGGA
HOXA4	Forward	CATGTCAGCGCCGTTAACCC
	Reverse	GGTCTTTCTTCCACTTCATCCTCCG
HOXA5	Forward	CCCAGGTTCCCGGAAGTC
	Reverse	CGCAGAACGCAGCTTTTG
MACROD1	Forward	CCGCAGCGACATCACCAAGC
	Reverse	TCCGGCACTCGTCGGTAAGC
PRDM5	Forward	CTACCAACCCACGGCACTC
	Reverse	TTCTTCCTCCTCAGCCTCCA
U1	Forward	ATACTTACCTGGCAGGGGAG
	Reverse	CAGGGGGAAAGCGCGAACGCA
U6	Forward	CTCGCTTCGGCAGCACA
	Reverse	AACGCTTCACGAATTTGCGT
