# Supplementary material for: The long noncoding RNA HOTAIRM1 controlled by AML1 enhances glucocorticoid resistance by activating RHOA/ROCK1 pathway through suppressing ARHGAP18
Source: Cell Death Dis. 2021 Jul 14;12(7):702. doi: 10.1038/s41419-021-03982-4 (PMC8280127; doi:10.1038/s41419-021-03982-4)
Supplement: Supplementary file 13 — Supplementary Table S8 [file 41419_2021_3982_MOESM13_ESM.xlsx]

## Sheet: Sheet1
Supplementary Table S8. qPCR primers of ChIRP/ChIP
Gene Name	Primer	Sequence（5' - 3'）	Use
NFKBIA	Forward	AGGACGAGCTGCCCTATGAT	ChIRP of HOTAIRM1
	Reverse	TGTTCTTTCAGCCCCTTTGC
GAPDH	Forward	AGAAGGCTGGGGCTCATTTG	ChIRP of HOTAIRM1
	Reverse	AGGGGCCATCCACAGTCTTC
HOTAIRM1	Forward	CCCACCGTTCAATGAAAG	ChIRP of HOTAIRM1
	Reverse	GTTTCAAACACCCACATTTC
ARHGAP18_1	Forward	CTAAGAAACACTATAAATGGCT	ChIP of AML1
	Reverse	TTAACTAGGGTACTGAATACAGA
ARHGAP18_2	Forward	CAACTCTAGTTCACGGGTCTC	ChIP of AML1
	Reverse	ACACTATGTGGGTGAGGTTTC
ARHGAP18_3	Forward	AACCACCGACACTCTTAGCA	ChIP of AML1
	Reverse	GGGGAAATGACATACTTTTGA
HOTAIRM1_1	Forward	TGGTGGGGCGAACCGATCT	ChIP of AML1
	Reverse	CCCCTCGGACCATAGGATTACAAC
HOTAIRM1_2	Forward	GATTTGGAGTGCTGGAGCGAAGAAGA	ChIP of AML1
	Reverse	CTTTCATTGAACGGTGGGGAGGG
