# Supplementary material for: The long noncoding RNA HOTAIRM1 controlled by AML1 enhances glucocorticoid resistance by activating RHOA/ROCK1 pathway through suppressing ARHGAP18
Source: Cell Death Dis. 2021 Jul 14;12(7):702. doi: 10.1038/s41419-021-03982-4 (PMC8280127; doi:10.1038/s41419-021-03982-4)
Supplement: Supplementary file 14 — Supplementary Table S9 [file 41419_2021_3982_MOESM14_ESM.xlsx]

## Sheet: Sheet1
Supplementary Table S9. ChIRP probes
Probe	Sequence（5' - 3'）
LacZ_1-probe(3' Biotin-TEG)	ccagtgaatccgtaatcatg
LacZ_2-probe(3' Biotin-TEG)	gctgatttgtgtagtcggtt
LacZ_3-probe(3' Biotin-TEG)	ttggcttcatccaccacata
LacZ_4-probe(3' Biotin-TEG)	tttaccttgtggagcgacat
LacZ_5-probe(3' Biotin-TEG)	atgtctgacaatggcagatc
HOTAIRM1-1-probe(3' Biotin-TEG)	cggggatttaaatgccacta
HOTAIRM1-2-probe(3' Biotin-TEG)	agaacgcagcttttgctctt
HOTAIRM1-3-probe(3' Biotin-TEG)	gccagttcatctttcattga
HOTAIRM1-4-probe(3' Biotin-TEG)	cttcctccgctaaatctcag
HOTAIRM1-5-probe(3' Biotin-TEG)	gctcttaacagcaaaggctt
HOTAIRM1-6-probe(3' Biotin-TEG)	tgttgatgggttcaggcaaa
HOTAIRM1-7-probe(3' Biotin-TEG)	cttttgtttcaaacacccac
HOTAIRM1-8-probe(3' Biotin-TEG)	ccaggaatgagtaacacgga
HOTAIRM1-9-probe(3 'Biotin-TEG)	aggcagaattggacagtcta
HOTAIRM1-10-probe(3' Biotin-TEG)	cggcatgttcaaagtcttca
